# Supplementary material for: Patterns of Somatic Variants in Colorectal Adenoma and Carcinoma Tissue and Matched Plasma Samples from the Hungarian Oncogenome Program
Source: Cancers (Basel). 2023 Jan 31;15(3):907. doi: 10.3390/cancers15030907 (PMC9913259; doi:10.3390/cancers15030907)
Supplement: Supplementary file 1 [file cancers-15-00907-s001.zip]

Archive with 4 entries (4 files):
- Figure S1.tif
- Table S1.xlsx
- Table S2.xlsx
- Table S3.xls
