# Supplementary material for: Patterns of Somatic Variants in Colorectal Adenoma and Carcinoma Tissue and Matched Plasma Samples from the Hungarian Oncogenome Program
Source: Cancers (Basel). 2023 Jan 31;15(3):907. doi: 10.3390/cancers15030907 (PMC9913259; doi:10.3390/cancers15030907)
Supplement: Supplementary file 1 [file cancers-15-00907-s001.zip › Table S1.xlsx]

## Sheet: AD
AD
Hugo_Symbol	Frame_Shift_Del	Frame_Shift_Ins	In_Frame_Del	In_Frame_Ins	Missense_Mutation	Nonsense_Mutation	Nonstop_Mutation	Splice_Site	Translation_Start_Site	total	MutatedSamples	AlteredSamples
APC	8	3	0	0	0	15	0	1	0	27	17	17
KRAS	0	0	0	0	9	0	0	0	0	9	8	8
FBN3	0	0	0	0	4	1	0	0	0	5	5	5
TTN	0	0	0	0	7	0	0	0	0	7	4	4
HYDIN	0	0	0	0	5	0	0	0	0	5	4	4
MUC4	0	0	0	0	5	0	0	0	0	5	4	4
DNAH5	0	0	0	0	4	0	0	0	0	4	4	4
RELN	0	0	0	0	4	0	0	0	0	4	4	4
SOX9	1	1	0	0	0	2	0	0	0	4	4	4
LRP1B	0	0	0	0	4	1	0	0	0	5	3	3
NTRK3	0	1	0	0	1	1	0	1	0	4	3	3
RYR2	0	1	1	0	1	1	0	0	0	4	3	3
ABCA12	0	0	0	0	3	0	0	0	0	3	3	3
CTNNB1	0	0	0	0	3	0	0	0	0	3	3	3
DYNC1H1	0	1	0	0	2	0	0	0	0	3	3	3
ELAC2	0	0	0	1	2	0	0	0	0	3	3	3
FLG	0	0	0	0	3	0	0	0	0	3	3	3
KCNQ5	0	0	0	0	3	0	0	0	0	3	3	3
MARCH6	0	1	0	0	1	1	0	0	0	3	3	3
MUC16	0	0	0	0	3	0	0	0	0	3	3	3
MYH2	0	0	1	0	1	1	0	0	0	3	3	3
PTPRK	0	1	0	0	1	1	0	0	0	3	3	3
PTPRZ1	0	0	0	0	2	1	0	0	0	3	3	3
SCN9A	0	0	0	0	2	1	0	0	0	3	3	3
SCNN1G	0	0	0	0	3	0	0	0	0	3	3	3
SFMBT2	0	0	0	0	3	0	0	0	0	3	3	3
SYNE1	0	0	0	0	3	0	0	0	0	3	3	3
TMEM132B	0	1	0	0	2	0	0	0	0	3	3	3
TP53	0	0	0	0	3	0	0	0	0	3	3	3
UNC80	0	0	0	1	2	0	0	0	0	3	3	3
BAZ2B	0	0	0	0	2	1	0	0	0	3	2	2
COL12A1	0	0	0	0	2	1	0	0	0	3	2	2
CSMD1	0	0	1	0	2	0	0	0	0	3	2	2
DYNC2H1	2	0	0	0	1	0	0	0	0	3	2	2
FAT3	0	0	0	0	3	0	0	0	0	3	2	2
LRP2	0	0	0	0	3	0	0	0	0	3	2	2
NPFFR2	1	1	0	0	1	0	0	0	0	3	2	2
OBSCN	0	0	0	0	2	1	0	0	0	3	2	2
PAPPA	0	0	0	0	3	0	0	0	0	3	2	2
PCDHGB4	0	0	0	0	3	0	0	0	0	3	2	2
SLC25A6	0	0	0	1	2	0	0	0	0	3	2	2
ABCA13	0	0	0	0	1	1	0	0	0	2	2	2
ACACB	0	0	0	0	2	0	0	0	0	2	2	2
ACSM2B	0	0	0	0	2	0	0	0	0	2	2	2
ADAMTS16	0	0	0	0	2	0	0	0	0	2	2	2
ADCY2	0	0	0	0	1	1	0	0	0	2	2	2
ADGB	0	0	0	0	2	0	0	0	0	2	2	2
AFM	0	0	1	0	1	0	0	0	0	2	2	2
AHRR	1	0	0	0	1	0	0	0	0	2	2	2
AKAP6	1	0	0	0	1	0	0	0	0	2	2	2
ALK	0	0	0	0	2	0	0	0	0	2	2	2
ANK2	0	0	0	0	2	0	0	0	0	2	2	2
ANKRD30A	0	0	0	0	2	0	0	0	0	2	2	2
ANKRD52	0	0	0	0	2	0	0	0	0	2	2	2
ANKS1B	0	0	0	1	1	0	0	0	0	2	2	2
AP3B2	0	0	0	0	1	1	0	0	0	2	2	2
APOA4	0	0	0	0	2	0	0	0	0	2	2	2
APOB	0	0	0	0	2	0	0	0	0	2	2	2
AQPEP	0	0	0	0	1	1	0	0	0	2	2	2
ARID1A	0	0	0	0	2	0	0	0	0	2	2	2
ASCC3	0	0	0	1	1	0	0	0	0	2	2	2
ASXL3	0	0	0	1	1	0	0	0	0	2	2	2
ATP10A	0	0	0	1	1	0	0	0	0	2	2	2
ATP13A4	0	1	0	0	1	0	0	0	0	2	2	2
ATP8B4	0	0	0	0	2	0	0	0	0	2	2	2
BANK1	1	0	0	0	1	0	0	0	0	2	2	2
C2orf16	0	0	0	0	2	0	0	0	0	2	2	2
CACNA1C	0	0	0	1	1	0	0	0	0	2	2	2
CCDC40	0	0	0	0	1	1	0	0	0	2	2	2
CDH5	0	0	0	0	2	0	0	0	0	2	2	2
CELSR3	0	0	0	0	2	0	0	0	0	2	2	2
CLCN6	0	0	1	0	1	0	0	0	0	2	2	2
CMYA5	0	0	0	0	2	0	0	0	0	2	2	2
COL18A1	0	0	0	0	2	0	0	0	0	2	2	2
COL27A1	0	0	0	0	2	0	0	0	0	2	2	2
COL5A1	0	0	0	0	2	0	0	0	0	2	2	2
COL5A2	0	0	0	0	2	0	0	0	0	2	2	2
COL6A3	0	0	0	0	2	0	0	0	0	2	2	2
CT47B1	0	0	0	0	2	0	0	0	0	2	2	2
CUBN	0	0	0	0	2	0	0	0	0	2	2	2
DEF8	0	0	0	0	2	0	0	0	0	2	2	2
DENND5B	0	0	0	0	2	0	0	0	0	2	2	2
DIS3L	0	0	0	0	1	0	0	1	0	2	2	2
DNAH10	1	0	0	0	1	0	0	0	0	2	2	2
DNAH8	0	0	0	0	1	1	0	0	0	2	2	2
DST	0	0	0	0	2	0	0	0	0	2	2	2
DYNC1I1	0	0	0	0	2	0	0	0	0	2	2	2
ECT2L	0	0	0	0	2	0	0	0	0	2	2	2
EP300	1	0	0	0	0	1	0	0	0	2	2	2
F5	0	0	0	0	1	0	0	1	0	2	2	2
FAT2	0	1	0	0	1	0	0	0	0	2	2	2
FAT4	0	0	0	1	1	0	0	0	0	2	2	2
FZD8	0	0	0	0	2	0	0	0	0	2	2	2
GLIS3	0	1	0	0	1	0	0	0	0	2	2	2
GPR112	0	1	0	0	1	0	0	0	0	2	2	2
GRIA4	0	0	0	0	2	0	0	0	0	2	2	2
GRM1	0	0	0	0	1	1	0	0	0	2	2	2
GRM4	0	0	0	0	2	0	0	0	0	2	2	2
GSX2	0	0	0	0	2	0	0	0	0	2	2	2
HCN3	1	0	0	1	0	0	0	0	0	2	2	2
HERC1	0	0	1	0	1	0	0	0	0	2	2	2
HERC2	0	0	0	0	2	0	0	0	0	2	2	2
HMCN1	0	0	0	1	1	0	0	0	0	2	2	2
HR	0	0	0	0	2	0	0	0	0	2	2	2
IGKV1D-17	1	0	0	0	1	0	0	0	0	2	2	2
ITIH1	0	0	0	0	2	0	0	0	0	2	2	2
KCNA5	0	0	0	0	2	0	0	0	0	2	2	2
KCNF1	0	0	0	0	2	0	0	0	0	2	2	2
KCNQ3	0	0	0	0	2	0	0	0	0	2	2	2
KIAA0556	0	1	0	0	1	0	0	0	0	2	2	2
KIAA1875	0	0	0	0	2	0	0	0	0	2	2	2
KIF4A	0	0	0	0	2	0	0	0	0	2	2	2
KMT2C	0	0	0	0	2	0	0	0	0	2	2	2
KNG1	0	0	0	0	2	0	0	0	0	2	2	2
LAMB2	0	0	0	0	2	0	0	0	0	2	2	2
LPAR6	0	0	1	0	1	0	0	0	0	2	2	2
MUCL1	0	0	0	0	1	1	0	0	0	2	2	2
MXRA5	0	0	0	0	2	0	0	0	0	2	2	2
MYH6	0	0	0	0	2	0	0	0	0	2	2	2
MYT1	0	0	0	0	2	0	0	0	0	2	2	2
NBPF1	0	0	0	0	2	0	0	0	0	2	2	2
NCEH1	0	0	0	0	2	0	0	0	0	2	2	2
NEB	0	0	0	1	1	0	0	0	0	2	2	2
NECAP2	0	0	0	0	2	0	0	0	0	2	2	2
NLRP2	0	0	0	0	2	0	0	0	0	2	2	2
NOX3	0	0	0	0	2	0	0	0	0	2	2	2
NPC1L1	0	0	0	0	2	0	0	0	0	2	2	2
NUGGC	0	0	0	0	2	0	0	0	0	2	2	2
NUMB	0	0	0	0	2	0	0	0	0	2	2	2
NWD1	0	0	0	0	2	0	0	0	0	2	2	2
OPN4	0	0	0	0	1	1	0	0	0	2	2	2
OR51B5	1	0	0	0	1	0	0	0	0	2	2	2
OR8S1	0	0	0	0	2	0	0	0	0	2	2	2
ORM2	0	0	0	0	2	0	0	0	0	2	2	2
OTOG	0	0	0	0	2	0	0	0	0	2	2	2
PACS1	0	0	0	0	2	0	0	0	0	2	2	2
PCDHA6	0	0	0	0	2	0	0	0	0	2	2	2
PIEZO2	0	0	0	0	2	0	0	0	0	2	2	2
PKHD1	0	0	0	0	1	0	0	1	0	2	2	2
PNPLA8	0	1	0	0	1	0	0	0	0	2	2	2
POM121L12	0	0	0	0	2	0	0	0	0	2	2	2
PPFIA2	0	0	0	0	2	0	0	0	0	2	2	2
RAPGEF2	0	0	0	0	1	1	0	0	0	2	2	2
RP1	0	0	0	0	2	0	0	0	0	2	2	2
SCUBE3	0	0	0	0	2	0	0	0	0	2	2	2
SEMA6D	0	0	0	0	2	0	0	0	0	2	2	2
SHPRH	0	0	0	0	2	0	0	0	0	2	2	2
SI	0	0	0	0	2	0	0	0	0	2	2	2
SIGLEC1	0	0	0	0	2	0	0	0	0	2	2	2
SIN3A	1	0	0	1	0	0	0	0	0	2	2	2
SLC6A5	0	0	0	0	1	1	0	0	0	2	2	2
SLCO4C1	0	0	0	0	2	0	0	0	0	2	2	2
SRRM2	0	0	0	0	2	0	0	0	0	2	2	2
SULT6B1	0	0	0	0	2	0	0	0	0	2	2	2
TACC2	0	0	0	0	1	1	0	0	0	2	2	2
TCF7L2	0	1	0	0	0	0	0	1	0	2	2	2
TET1	0	0	0	0	1	1	0	0	0	2	2	2
TEX15	0	0	0	0	2	0	0	0	0	2	2	2
TFCP2	0	0	0	0	2	0	0	0	0	2	2	2
TIAM2	0	0	0	0	1	0	0	1	0	2	2	2
TLR5	0	0	0	0	2	0	0	0	0	2	2	2
TMEM163	0	0	0	0	2	0	0	0	0	2	2	2
TOPAZ1	0	0	0	0	2	0	0	0	0	2	2	2
TP53BP1	1	0	0	0	0	1	0	0	0	2	2	2
TRDN	0	0	0	0	1	0	0	1	0	2	2	2
TRPM6	0	0	0	0	2	0	0	0	0	2	2	2
UBR4	0	0	0	0	2	0	0	0	0	2	2	2
UNC13C	0	0	0	0	2	0	0	0	0	2	2	2
USH2A	0	0	0	0	2	0	0	0	0	2	2	2
USP43	1	0	0	0	1	0	0	0	0	2	2	2
VRTN	0	0	0	0	2	0	0	0	0	2	2	2
VWA8	0	0	0	0	2	0	0	0	0	2	2	2
VWF	0	0	0	0	2	0	0	0	0	2	2	2
WRN	0	1	0	0	1	0	0	0	0	2	2	2
ZC3H13	0	0	0	0	2	0	0	0	0	2	2	2
ZHX1	0	0	0	0	2	0	0	0	0	2	2	2
ZNF644	0	0	0	0	2	0	0	0	0	2	2	2
ZNF804B	0	0	0	0	2	0	0	0	0	2	2	2
DNAH11	1	0	0	1	1	0	0	0	0	3	1	1
MAP1B	0	0	0	0	2	1	0	0	0	3	1	1
TDRD15	0	0	1	0	2	0	0	0	0	3	1	1
TDRD3	0	1	0	0	2	0	0	0	0	3	1	1
ART4	1	1	0	0	0	0	0	0	0	2	1	1
ASH1L	0	1	0	0	1	0	0	0	0	2	1	1
ATP13A3	1	1	0	0	0	0	0	0	0	2	1	1
BMX	1	0	0	1	0	0	0	0	0	2	1	1
BRIP1	0	1	0	1	0	0	0	0	0	2	1	1
C2orf73	0	2	0	0	0	0	0	0	0	2	1	1
CEP290	0	1	0	0	0	1	0	0	0	2	1	1
CLCC1	0	1	0	0	1	0	0	0	0	2	1	1
CORIN	0	1	0	1	0	0	0	0	0	2	1	1
DDX59	0	1	0	0	1	0	0	0	0	2	1	1
DNAH2	0	0	0	1	1	0	0	0	0	2	1	1
DROSHA	0	2	0	0	0	0	0	0	0	2	1	1
EFCAB8	0	0	0	0	2	0	0	0	0	2	1	1
FAM172A	1	1	0	0	0	0	0	0	0	2	1	1
FNTB	0	2	0	0	0	0	0	0	0	2	1	1
GPR37	1	0	0	0	1	0	0	0	0	2	1	1
GRM3	0	0	0	0	2	0	0	0	0	2	1	1
HSD17B6	0	0	0	0	2	0	0	0	0	2	1	1
ITPR2	0	2	0	0	0	0	0	0	0	2	1	1
KDR	1	0	0	0	1	0	0	0	0	2	1	1
LOXHD1	0	0	0	0	2	0	0	0	0	2	1	1
LRRK2	0	0	0	0	2	0	0	0	0	2	1	1
MADD	1	1	0	0	0	0	0	0	0	2	1	1
MON2	0	1	0	0	1	0	0	0	0	2	1	1
MYSM1	0	1	0	0	1	0	0	0	0	2	1	1
MYT1L	0	0	0	0	2	0	0	0	0	2	1	1
NCR3LG1	0	1	0	0	1	0	0	0	0	2	1	1
NFAT5	0	0	0	0	2	0	0	0	0	2	1	1
OLIG2	0	0	0	0	2	0	0	0	0	2	1	1
PCLO	1	1	0	0	0	0	0	0	0	2	1	1
PHC3	0	2	0	0	0	0	0	0	0	2	1	1
PLXNB2	0	0	0	0	2	0	0	0	0	2	1	1
POLR3A	0	1	0	0	1	0	0	0	0	2	1	1
PTPRH	0	2	0	0	0	0	0	0	0	2	1	1
RBPJ	1	0	0	0	1	0	0	0	0	2	1	1
RGS20	0	1	0	0	0	1	0	0	0	2	1	1
RP11-20I23.1	0	0	0	0	0	2	0	0	0	2	1	1
SH2B3	0	0	1	0	1	0	0	0	0	2	1	1
SLC5A8	0	0	0	1	1	0	0	0	0	2	1	1
SPRED1	1	0	0	0	1	0	0	0	0	2	1	1
SYT16	0	0	0	0	2	0	0	0	0	2	1	1
TFAP2D	0	1	0	0	1	0	0	0	0	2	1	1
UNC79	0	0	0	0	2	0	0	0	0	2	1	1
ZNF639	0	1	0	0	1	0	0	0	0	2	1	1
ZNF682	0	0	0	1	0	1	0	0	0	2	1	1
A1BG	0	0	0	0	1	0	0	0	0	1	1	1
A2ML1	0	0	0	0	1	0	0	0	0	1	1	1
AAAS	0	0	0	0	1	0	0	0	0	1	1	1
AADACL2	0	1	0	0	0	0	0	0	0	1	1	1
AADAT	0	0	0	0	1	0	0	0	0	1	1	1
AATK	0	0	0	0	0	1	0	0	0	1	1	1
ABCA2	0	0	0	0	1	0	0	0	0	1	1	1
ABCA3	0	0	0	0	1	0	0	0	0	1	1	1
ABCA4	0	0	0	0	0	1	0	0	0	1	1	1
ABCA5	0	0	0	0	1	0	0	0	0	1	1	1
ABCB11	0	0	0	0	0	1	0	0	0	1	1	1
ABCB5	0	0	0	0	1	0	0	0	0	1	1	1
ABCC4	0	0	0	0	1	0	0	0	0	1	1	1
ABCC6	0	0	1	0	0	0	0	0	0	1	1	1
ABCC8	0	0	0	0	1	0	0	0	0	1	1	1
ABCC9	0	0	0	0	1	0	0	0	0	1	1	1
ABHD4	0	0	0	0	1	0	0	0	0	1	1	1
AC002472.13	0	0	0	0	0	0	0	1	0	1	1	1
ACAD11	0	0	0	0	1	0	0	0	0	1	1	1
ACPP	0	0	0	0	1	0	0	0	0	1	1	1
ACSL5	0	0	0	0	1	0	0	0	0	1	1	1
ACSM2A	0	0	0	0	1	0	0	0	0	1	1	1
ACSM4	0	0	0	0	1	0	0	0	0	1	1	1
ACSS3	0	0	0	0	1	0	0	0	0	1	1	1
ACTL6A	0	0	0	0	1	0	0	0	0	1	1	1
ACTL7B	0	0	0	0	1	0	0	0	0	1	1	1
ACTN4	0	0	0	0	1	0	0	0	0	1	1	1
ACTRT3	0	0	0	0	1	0	0	0	0	1	1	1
ACVRL1	0	0	0	0	1	0	0	0	0	1	1	1
ADAM2	0	0	0	1	0	0	0	0	0	1	1	1
ADAM20	0	0	0	0	1	0	0	0	0	1	1	1
ADAMTS12	0	0	0	0	1	0	0	0	0	1	1	1
ADAMTS14	0	0	0	0	1	0	0	0	0	1	1	1
ADAMTS18	0	0	0	0	1	0	0	0	0	1	1	1
ADAMTS19	0	0	0	0	1	0	0	0	0	1	1	1
ADAMTS20	0	0	0	0	1	0	0	0	0	1	1	1
ADAMTS5	0	0	0	0	1	0	0	0	0	1	1	1
ADAMTS7	0	0	0	0	1	0	0	0	0	1	1	1
ADAMTSL2	0	0	0	0	1	0	0	0	0	1	1	1
ADAMTSL3	0	0	0	0	1	0	0	0	0	1	1	1
ADCY4	0	0	0	0	1	0	0	0	0	1	1	1
ADK	0	1	0	0	0	0	0	0	0	1	1	1
ADNP	1	0	0	0	0	0	0	0	0	1	1	1
ADRA1A	0	0	0	0	1	0	0	0	0	1	1	1
ADSSL1	0	0	0	0	1	0	0	0	0	1	1	1
AFF2	0	0	0	0	1	0	0	0	0	1	1	1
AFF3	0	0	0	0	1	0	0	0	0	1	1	1
AFMID	0	0	0	1	0	0	0	0	0	1	1	1
AGBL3	0	0	0	0	1	0	0	0	0	1	1	1
AGO3	0	0	0	0	1	0	0	0	0	1	1	1
AHCTF1	0	0	0	0	1	0	0	0	0	1	1	1
AHDC1	0	0	0	0	1	0	0	0	0	1	1	1
AHNAK	0	0	0	0	1	0	0	0	0	1	1	1
AICDA	0	0	0	0	1	0	0	0	0	1	1	1
AIRE	0	1	0	0	0	0	0	0	0	1	1	1
AJAP1	0	0	0	0	1	0	0	0	0	1	1	1
AKAP12	1	0	0	0	0	0	0	0	0	1	1	1
AKR1B1	0	0	0	0	1	0	0	0	0	1	1	1
AKT3	0	1	0	0	0	0	0	0	0	1	1	1
AL133481.1	0	0	0	0	1	0	0	0	0	1	1	1
ALDOB	0	1	0	0	0	0	0	0	0	1	1	1
ALG6	0	0	0	0	1	0	0	0	0	1	1	1
ALKBH8	0	1	0	0	0	0	0	0	0	1	1	1
ALPK3	0	0	0	0	1	0	0	0	0	1	1	1
AMER1	0	0	0	0	0	1	0	0	0	1	1	1
AMER2	0	0	0	0	1	0	0	0	0	1	1	1
AMMECR1	0	0	0	1	0	0	0	0	0	1	1	1
AMOTL1	0	0	0	0	0	1	0	0	0	1	1	1
AMPH	0	0	0	0	1	0	0	0	0	1	1	1
ANGPTL5	0	0	0	0	1	0	0	0	0	1	1	1
ANKRD11	0	0	0	0	1	0	0	0	0	1	1	1
ANKRD12	0	0	0	0	1	0	0	0	0	1	1	1
ANKRD31	0	1	0	0	0	0	0	0	0	1	1	1
ANKRD36	0	0	0	0	0	0	0	1	0	1	1	1
ANKRD62	0	0	0	0	1	0	0	0	0	1	1	1
ANKRD66	0	0	0	0	1	0	0	0	0	1	1	1
ANLN	0	0	0	0	1	0	0	0	0	1	1	1
AOC1	0	0	0	0	1	0	0	0	0	1	1	1
APBA1	0	0	0	0	1	0	0	0	0	1	1	1
APEX2	0	0	0	0	1	0	0	0	0	1	1	1
APOA5	0	0	0	0	1	0	0	0	0	1	1	1
APOE	0	0	0	0	1	0	0	0	0	1	1	1
APPBP2	0	0	0	0	1	0	0	0	0	1	1	1
AR	0	0	0	0	1	0	0	0	0	1	1	1
ARAP2	0	0	0	0	1	0	0	0	0	1	1	1
ARAP3	0	0	0	0	1	0	0	0	0	1	1	1
AREL1	0	0	0	0	1	0	0	0	0	1	1	1
ARHGAP22	0	0	0	0	1	0	0	0	0	1	1	1
ARHGAP28	0	0	0	0	1	0	0	0	0	1	1	1
ARHGAP29	0	0	0	0	1	0	0	0	0	1	1	1
ARHGAP44	0	0	0	0	1	0	0	0	0	1	1	1
ARHGEF16	0	0	0	0	0	1	0	0	0	1	1	1
ARHGEF17	0	0	0	0	1	0	0	0	0	1	1	1
ARHGEF26	0	0	0	0	1	0	0	0	0	1	1	1
ARHGEF33	0	0	0	0	1	0	0	0	0	1	1	1
ARHGEF4	0	0	0	0	1	0	0	0	0	1	1	1
ARHGEF40	0	0	0	0	1	0	0	0	0	1	1	1
ARID1B	0	0	0	0	1	0	0	0	0	1	1	1
ARID3B	0	0	0	0	1	0	0	0	0	1	1	1
ARID5A	0	0	0	0	1	0	0	0	0	1	1	1
ARIH2	0	0	0	0	1	0	0	0	0	1	1	1
ARMC4	0	1	0	0	0	0	0	0	0	1	1	1
ARPC3	0	1	0	0	0	0	0	0	0	1	1	1
ARR3	0	0	0	0	1	0	0	0	0	1	1	1
ARSE	1	0	0	0	0	0	0	0	0	1	1	1
ARSG	0	0	0	0	1	0	0	0	0	1	1	1
ARVCF	0	0	0	0	1	0	0	0	0	1	1	1
ASAP1	0	0	0	0	1	0	0	0	0	1	1	1
ASB18	0	0	0	0	1	0	0	0	0	1	1	1
ASB2	0	0	0	0	1	0	0	0	0	1	1	1
ASB5	0	0	0	0	1	0	0	0	0	1	1	1
ASB9	0	0	0	0	1	0	0	0	0	1	1	1
ASGR1	0	0	1	0	0	0	0	0	0	1	1	1
ASPM	0	0	0	0	1	0	0	0	0	1	1	1
ATE1	0	0	0	0	1	0	0	0	0	1	1	1
ATG12	0	0	0	0	0	1	0	0	0	1	1	1
ATG16L1	0	0	0	0	1	0	0	0	0	1	1	1
ATG2B	0	1	0	0	0	0	0	0	0	1	1	1
ATG4C	0	0	0	0	1	0	0	0	0	1	1	1
ATHL1	0	0	0	0	1	0	0	0	0	1	1	1
ATL1	0	0	0	0	1	0	0	0	0	1	1	1
ATM	0	0	0	0	0	1	0	0	0	1	1	1
ATP13A5	0	0	0	0	1	0	0	0	0	1	1	1
ATP2A3	0	0	0	0	1	0	0	0	0	1	1	1
ATP6V0D1	0	0	0	0	1	0	0	0	0	1	1	1
ATP8A1	0	0	0	0	1	0	0	0	0	1	1	1
ATP8A2	0	0	0	0	1	0	0	0	0	1	1	1
ATRIP	0	0	0	0	1	0	0	0	0	1	1	1
AUTS2	0	0	0	0	1	0	0	0	0	1	1	1
AVPR1A	0	0	0	0	1	0	0	0	0	1	1	1
B3GALT5	0	0	0	0	1	0	0	0	0	1	1	1
BAALC	0	0	0	0	1	0	0	0	0	1	1	1
BAAT	0	0	1	0	0	0	0	0	0	1	1	1
BACE2	0	0	0	0	1	0	0	0	0	1	1	1
BACH1	0	0	0	0	1	0	0	0	0	1	1	1
BAI2	1	0	0	0	0	0	0	0	0	1	1	1
BCL9L	0	0	0	0	0	1	0	0	0	1	1	1
BCORL1	1	0	0	0	0	0	0	0	0	1	1	1
BDP1	0	0	1	0	0	0	0	0	0	1	1	1
BEND2	0	0	0	0	0	1	0	0	0	1	1	1
BIN1	0	0	0	0	1	0	0	0	0	1	1	1
BIRC6	0	0	0	0	1	0	0	0	0	1	1	1
BMP10	0	0	0	0	1	0	0	0	0	1	1	1
BMP7	0	0	0	0	1	0	0	0	0	1	1	1
BORA	0	0	0	1	0	0	0	0	0	1	1	1
BPHL	0	0	1	0	0	0	0	0	0	1	1	1
BPI	0	0	0	0	1	0	0	0	0	1	1	1
BPIFA1	0	0	0	0	1	0	0	0	0	1	1	1
BPIFB1	0	0	0	0	1	0	0	0	0	1	1	1
BPIFB2	0	0	0	0	1	0	0	0	0	1	1	1
BRCA1	0	1	0	0	0	0	0	0	0	1	1	1
BRCA2	0	0	0	0	1	0	0	0	0	1	1	1
BRD7	1	0	0	0	0	0	0	0	0	1	1	1
BRINP2	0	0	0	0	1	0	0	0	0	1	1	1
BRWD1	0	0	0	0	1	0	0	0	0	1	1	1
BSG	0	0	0	0	1	0	0	0	0	1	1	1
BSN	0	0	0	0	1	0	0	0	0	1	1	1
BSX	0	0	0	0	1	0	0	0	0	1	1	1
BTNL2	0	0	0	0	1	0	0	0	0	1	1	1
BUB1	0	0	0	1	0	0	0	0	0	1	1	1
BYSL	0	0	0	0	1	0	0	0	0	1	1	1
C10ORF68	0	0	0	0	1	0	0	0	0	1	1	1
C10orf2	0	0	0	0	1	0	0	0	0	1	1	1
C10orf71	0	0	0	0	1	0	0	0	0	1	1	1
C10orf91	0	0	0	0	0	0	0	1	0	1	1	1
C12orf40	0	0	0	0	1	0	0	0	0	1	1	1
C12orf50	0	0	0	0	1	0	0	0	0	1	1	1
C12orf55	0	0	0	0	1	0	0	0	0	1	1	1
C14orf105	0	0	0	0	1	0	0	0	0	1	1	1
C15orf41	0	0	0	0	1	0	0	0	0	1	1	1
C15orf57	0	0	0	0	0	1	0	0	0	1	1	1
C16orf13	0	0	0	0	1	0	0	0	0	1	1	1
C16orf46	0	0	0	0	1	0	0	0	0	1	1	1
C16orf96	0	0	0	0	1	0	0	0	0	1	1	1
C17orf104	0	0	0	0	0	1	0	0	0	1	1	1
C17orf64	0	0	0	0	1	0	0	0	0	1	1	1
C17orf70	0	0	1	0	0	0	0	0	0	1	1	1
C1R	0	0	0	1	0	0	0	0	0	1	1	1
C1RL	0	0	0	0	0	1	0	0	0	1	1	1
C1orf101	0	0	0	0	1	0	0	0	0	1	1	1
C20orf112	0	0	0	0	1	0	0	0	0	1	1	1
C20orf26	0	0	0	0	1	0	0	0	0	1	1	1
C20orf78	0	0	0	0	1	0	0	0	0	1	1	1
C22orf42	0	0	0	0	1	0	0	0	0	1	1	1
C2CD2	0	0	1	0	0	0	0	0	0	1	1	1
C2CD4C	0	0	0	0	0	1	0	0	0	1	1	1
C2orf68	1	0	0	0	0	0	0	0	0	1	1	1
C3	1	0	0	0	0	0	0	0	0	1	1	1
C3orf56	0	0	0	0	1	0	0	0	0	1	1	1
C4A	0	0	0	0	0	0	0	1	0	1	1	1
C4B	1	0	0	0	0	0	0	0	0	1	1	1
C4orf26	0	1	0	0	0	0	0	0	0	1	1	1
C6orf1	0	0	0	0	1	0	0	0	0	1	1	1
C7	0	0	0	1	0	0	0	0	0	1	1	1
C7orf63	0	0	0	0	1	0	0	0	0	1	1	1
C7orf66	0	0	0	0	1	0	0	0	0	1	1	1
C8orf86	1	0	0	0	0	0	0	0	0	1	1	1
C8orf87	0	0	0	0	1	0	0	0	0	1	1	1
C9orf117	0	0	0	0	1	0	0	0	0	1	1	1
C9orf135	0	0	0	0	1	0	0	0	0	1	1	1
C9orf3	0	0	0	0	1	0	0	0	0	1	1	1
CA13	0	0	0	0	0	0	0	1	0	1	1	1
CAAP1	1	0	0	0	0	0	0	0	0	1	1	1
CACNA1A	0	0	0	0	1	0	0	0	0	1	1	1
CACNA1E	0	0	0	0	1	0	0	0	0	1	1	1
CACNA1S	0	0	0	0	1	0	0	0	0	1	1	1
CACNA2D1	0	0	0	0	1	0	0	0	0	1	1	1
CACNB3	0	0	0	0	1	0	0	0	0	1	1	1
CACNG2	0	0	0	0	1	0	0	0	0	1	1	1
CAD	0	0	0	0	1	0	0	0	0	1	1	1
CADPS	0	0	0	0	1	0	0	0	0	1	1	1
CALD1	0	0	0	0	1	0	0	0	0	1	1	1
CAMK1D	0	0	0	0	1	0	0	0	0	1	1	1
CAMK2B	0	0	0	0	1	0	0	0	0	1	1	1
CAMK4	0	0	0	0	1	0	0	0	0	1	1	1
CAMLG	0	0	0	0	1	0	0	0	0	1	1	1
CAMSAP3	0	0	0	0	0	1	0	0	0	1	1	1
CAND1	1	0	0	0	0	0	0	0	0	1	1	1
CAPS2	0	0	0	1	0	0	0	0	0	1	1	1
CARD11	0	0	0	0	1	0	0	0	0	1	1	1
CARD9	0	0	0	0	1	0	0	0	0	1	1	1
CARTPT	0	0	0	0	1	0	0	0	0	1	1	1
CASP2	0	1	0	0	0	0	0	0	0	1	1	1
CASP4	0	0	0	0	1	0	0	0	0	1	1	1
CASP9	0	0	0	0	1	0	0	0	0	1	1	1
CASR	0	0	0	0	1	0	0	0	0	1	1	1
CATSPER1	0	0	0	0	1	0	0	0	0	1	1	1
CBL	0	0	0	0	1	0	0	0	0	1	1	1
CBLB	0	0	0	0	1	0	0	0	0	1	1	1
CBX6	0	0	0	0	1	0	0	0	0	1	1	1
CCBE1	0	0	0	0	1	0	0	0	0	1	1	1
CCDC102B	0	0	0	0	1	0	0	0	0	1	1	1
CCDC108	1	0	0	0	0	0	0	0	0	1	1	1
CCDC122	0	0	0	1	0	0	0	0	0	1	1	1
CCDC129	1	0	0	0	0	0	0	0	0	1	1	1
CCDC171	0	0	0	0	1	0	0	0	0	1	1	1
CCDC178	0	0	0	0	1	0	0	0	0	1	1	1
CCDC19	0	0	0	0	1	0	0	0	0	1	1	1
CCDC27	0	0	0	0	1	0	0	0	0	1	1	1
CCDC61	0	0	0	0	1	0	0	0	0	1	1	1
CCDC62	0	0	0	0	0	1	0	0	0	1	1	1
CCDC64	0	0	0	0	1	0	0	0	0	1	1	1
CCDC73	0	0	0	0	0	1	0	0	0	1	1	1
CCDC80	0	0	0	0	1	0	0	0	0	1	1	1
CCDC85A	0	0	0	0	1	0	0	0	0	1	1	1
CCDC88B	0	0	0	0	0	1	0	0	0	1	1	1
CCKAR	0	0	0	0	1	0	0	0	0	1	1	1
CCNT1	0	0	0	1	0	0	0	0	0	1	1	1
CCPG1	0	0	0	0	1	0	0	0	0	1	1	1
CCR4	0	0	0	0	1	0	0	0	0	1	1	1
CCR9	0	0	0	0	1	0	0	0	0	1	1	1
CCSER2	0	0	0	1	0	0	0	0	0	1	1	1
CD109	0	0	0	0	1	0	0	0	0	1	1	1
CD1D	0	0	0	0	1	0	0	0	0	1	1	1
CD209	0	0	0	0	1	0	0	0	0	1	1	1
CD27	0	0	0	0	1	0	0	0	0	1	1	1
CD274	0	0	0	0	0	1	0	0	0	1	1	1
CD33	0	0	0	0	1	0	0	0	0	1	1	1
CD40LG	0	0	0	0	1	0	0	0	0	1	1	1
CD46	0	0	0	0	1	0	0	0	0	1	1	1
CD70	0	0	0	0	1	0	0	0	0	1	1	1
CDAN1	0	0	0	0	1	0	0	0	0	1	1	1
CDC34	0	0	0	0	1	0	0	0	0	1	1	1
CDC42BPB	0	0	0	0	1	0	0	0	0	1	1	1
CDH13	0	0	0	0	1	0	0	0	0	1	1	1
CDH7	0	0	0	0	1	0	0	0	0	1	1	1
CDH8	0	0	0	0	1	0	0	0	0	1	1	1
CDHR2	0	0	0	0	0	1	0	0	0	1	1	1
CDHR4	0	0	0	0	1	0	0	0	0	1	1	1
CDK14	0	0	0	0	1	0	0	0	0	1	1	1
CDK15	0	0	0	0	1	0	0	0	0	1	1	1
CDK8	0	0	0	0	1	0	0	0	0	1	1	1
CDRT1	0	0	0	0	1	0	0	0	0	1	1	1
CECR2	0	0	0	0	1	0	0	0	0	1	1	1
CEL	0	0	0	0	1	0	0	0	0	1	1	1
CENPU	0	1	0	0	0	0	0	0	0	1	1	1
CEP135	0	0	0	0	1	0	0	0	0	1	1	1
CEP152	0	0	0	0	1	0	0	0	0	1	1	1
CEP170B	0	0	0	0	1	0	0	0	0	1	1	1
CEP19	0	0	0	0	1	0	0	0	0	1	1	1
CEP57L1	0	0	0	0	1	0	0	0	0	1	1	1
CEP68	0	1	0	0	0	0	0	0	0	1	1	1
CEP85L	0	0	0	0	1	0	0	0	0	1	1	1
CFLAR	0	0	0	0	1	0	0	0	0	1	1	1
CHADL	0	0	0	0	1	0	0	0	0	1	1	1
CHAT	0	0	0	0	1	0	0	0	0	1	1	1
CHD3	0	0	0	0	1	0	0	0	0	1	1	1
CHD6	0	0	0	0	1	0	0	0	0	1	1	1
CHD9	0	0	0	0	1	0	0	0	0	1	1	1
CHPF2	1	0	0	0	0	0	0	0	0	1	1	1
CHRDL2	0	0	0	0	1	0	0	0	0	1	1	1
CHRM2	0	0	0	0	1	0	0	0	0	1	1	1
CHRNA1	0	0	0	0	1	0	0	0	0	1	1	1
CHRNG	0	0	0	0	1	0	0	0	0	1	1	1
CILP	0	0	0	0	1	0	0	0	0	1	1	1
CLASP2	0	0	0	0	0	0	0	1	0	1	1	1
CLCA1	0	0	0	0	1	0	0	0	0	1	1	1
CLCA2	0	0	0	0	1	0	0	0	0	1	1	1
CLCN3	0	0	0	0	1	0	0	0	0	1	1	1
CLDN8	0	0	0	0	1	0	0	0	0	1	1	1
CLEC4D	0	0	0	0	1	0	0	0	0	1	1	1
CLPTM1	0	0	0	0	1	0	0	0	0	1	1	1
CLUH	0	0	0	0	1	0	0	0	0	1	1	1
CNKSR2	0	0	0	1	0	0	0	0	0	1	1	1
CNOT1	0	0	0	0	1	0	0	0	0	1	1	1
CNOT6	0	0	0	0	1	0	0	0	0	1	1	1
CNR1	0	0	0	0	1	0	0	0	0	1	1	1
CNTN6	0	0	0	0	1	0	0	0	0	1	1	1
CNTNAP2	0	0	0	0	1	0	0	0	0	1	1	1
COBL	0	0	0	0	1	0	0	0	0	1	1	1
COBLL1	0	0	0	0	1	0	0	0	0	1	1	1
COCH	0	0	0	0	1	0	0	0	0	1	1	1
COG2	0	0	0	0	0	1	0	0	0	1	1	1
COL15A1	0	0	0	0	1	0	0	0	0	1	1	1
COL1A1	0	0	1	0	0	0	0	0	0	1	1	1
COL1A2	0	0	0	0	1	0	0	0	0	1	1	1
COL23A1	0	0	0	0	1	0	0	0	0	1	1	1
COL4A4	0	0	0	0	1	0	0	0	0	1	1	1
COL5A3	0	0	0	0	1	0	0	0	0	1	1	1
COL6A6	0	0	0	0	0	1	0	0	0	1	1	1
COL7A1	0	0	0	0	0	1	0	0	0	1	1	1
COLEC12	0	0	0	0	1	0	0	0	0	1	1	1
COPB2	0	0	0	0	1	0	0	0	0	1	1	1
COX18	0	1	0	0	0	0	0	0	0	1	1	1
CPA2	0	0	0	0	1	0	0	0	0	1	1	1
CPN2	0	0	0	1	0	0	0	0	0	1	1	1
CPNE9	0	0	0	1	0	0	0	0	0	1	1	1
CPVL	0	0	0	0	1	0	0	0	0	1	1	1
CPXM1	0	0	0	0	1	0	0	0	0	1	1	1
CR2	0	0	0	0	1	0	0	0	0	1	1	1
CREB5	0	0	0	0	1	0	0	0	0	1	1	1
CREBRF	0	0	0	0	1	0	0	0	0	1	1	1
CSF2RB	0	0	0	0	0	1	0	0	0	1	1	1
CSF3R	0	0	0	0	1	0	0	0	0	1	1	1
CSNK1E	0	0	0	0	1	0	0	0	0	1	1	1
CSRP1	0	0	0	0	1	0	0	0	0	1	1	1
CST9L	1	0	0	0	0	0	0	0	0	1	1	1
CSTF3	0	0	0	0	0	1	0	0	0	1	1	1
CTAGE8	0	0	0	0	1	0	0	0	0	1	1	1
CTC-435M10.3	0	0	0	0	1	0	0	0	0	1	1	1
CTH	1	0	0	0	0	0	0	0	0	1	1	1
CTSG	0	0	0	0	0	0	0	1	0	1	1	1
CUL4B	0	0	0	0	1	0	0	0	0	1	1	1
CUX2	0	0	0	0	1	0	0	0	0	1	1	1
CYB561A3	0	0	0	0	1	0	0	0	0	1	1	1
CYLD	0	0	0	0	1	0	0	0	0	1	1	1
CYP1B1	0	0	0	0	1	0	0	0	0	1	1	1
CYP24A1	0	0	0	0	1	0	0	0	0	1	1	1
CYP26B1	0	0	0	0	1	0	0	0	0	1	1	1
CYP2J2	0	0	0	0	1	0	0	0	0	1	1	1
CYYR1	0	0	0	0	1	0	0	0	0	1	1	1
DAG1	0	0	0	0	1	0	0	0	0	1	1	1
DAPK1	0	0	0	0	1	0	0	0	0	1	1	1
DBF4	0	0	0	0	1	0	0	0	0	1	1	1
DBT	1	0	0	0	0	0	0	0	0	1	1	1
DCAF16	0	1	0	0	0	0	0	0	0	1	1	1
DCHS1	0	0	0	0	1	0	0	0	0	1	1	1
DCLK1	0	0	0	0	1	0	0	0	0	1	1	1
DCXR	1	0	0	0	0	0	0	0	0	1	1	1
DDAH1	0	0	0	0	1	0	0	0	0	1	1	1
DDR2	0	1	0	0	0	0	0	0	0	1	1	1
DDX41	0	0	0	0	1	0	0	0	0	1	1	1
DDX55	0	0	0	0	1	0	0	0	0	1	1	1
DDX6	1	0	0	0	0	0	0	0	0	1	1	1
DEAF1	0	0	0	0	1	0	0	0	0	1	1	1
DENND2C	1	0	0	0	0	0	0	0	0	1	1	1
DEPDC1	0	1	0	0	0	0	0	0	0	1	1	1
DEPDC5	0	0	0	0	1	0	0	0	0	1	1	1
DGKB	0	0	0	1	0	0	0	0	0	1	1	1
DHRS2	0	0	0	0	1	0	0	0	0	1	1	1
DHX30	0	0	0	0	1	0	0	0	0	1	1	1
DHX37	0	0	0	0	1	0	0	0	0	1	1	1
DICER1	0	0	0	0	1	0	0	0	0	1	1	1
DIRAS2	0	0	0	0	1	0	0	0	0	1	1	1
DLG1	0	0	0	0	1	0	0	0	0	1	1	1
DLG2	0	0	0	0	1	0	0	0	0	1	1	1
DLGAP2	0	0	0	0	1	0	0	0	0	1	1	1
DMBX1	0	0	0	0	1	0	0	0	0	1	1	1
DMD	0	0	0	0	0	1	0	0	0	1	1	1
DMGDH	1	0	0	0	0	0	0	0	0	1	1	1
DMP1	0	0	0	0	1	0	0	0	0	1	1	1
DMRT2	1	0	0	0	0	0	0	0	0	1	1	1
DMRT3	0	0	0	0	1	0	0	0	0	1	1	1
DNAH10OS	0	0	0	1	0	0	0	0	0	1	1	1
DNAH14	0	0	0	0	0	1	0	0	0	1	1	1
DNAH7	0	0	0	0	1	0	0	0	0	1	1	1
DNAH9	0	0	0	0	1	0	0	0	0	1	1	1
DNAJC16	0	0	0	0	1	0	0	0	0	1	1	1
DNAJC3	0	0	0	0	1	0	0	0	0	1	1	1
DNAJC8	1	0	0	0	0	0	0	0	0	1	1	1
DNM1L	0	0	0	0	1	0	0	0	0	1	1	1
DNM2	0	1	0	0	0	0	0	0	0	1	1	1
DOCK7	0	0	0	0	1	0	0	0	0	1	1	1
DOPEY1	0	0	0	0	0	1	0	0	0	1	1	1
DPCR1	0	0	1	0	0	0	0	0	0	1	1	1
DPP10	0	0	0	1	0	0	0	0	0	1	1	1
DPP8	0	1	0	0	0	0	0	0	0	1	1	1
DPY19L3	0	0	0	0	1	0	0	0	0	1	1	1
DSE	0	0	0	0	1	0	0	0	0	1	1	1
DSEL	0	0	0	0	1	0	0	0	0	1	1	1
DSG3	0	0	0	0	1	0	0	0	0	1	1	1
DUOX2	0	0	0	0	1	0	0	0	0	1	1	1
DUOXA1	0	0	0	0	1	0	0	0	0	1	1	1
DUOXA2	0	0	0	0	1	0	0	0	0	1	1	1
DUSP19	1	0	0	0	0	0	0	0	0	1	1	1
DUSP27	0	0	0	0	1	0	0	0	0	1	1	1
E4F1	0	0	0	0	1	0	0	0	0	1	1	1
ECM1	0	0	0	0	1	0	0	0	0	1	1	1
EDA2R	0	0	0	0	0	0	0	1	0	1	1	1
EDEM2	0	0	0	0	1	0	0	0	0	1	1	1
EDN3	0	0	0	0	1	0	0	0	0	1	1	1
EDNRB	0	0	0	0	1	0	0	0	0	1	1	1
EEF1B2	0	0	0	0	1	0	0	0	0	1	1	1
EEF1G	0	0	0	0	1	0	0	0	0	1	1	1
EEF2	0	0	0	0	1	0	0	0	0	1	1	1
EFCAB14	0	0	0	0	1	0	0	0	0	1	1	1
EFTUD2	0	0	0	0	1	0	0	0	0	1	1	1
EGR3	0	0	0	0	1	0	0	0	0	1	1	1
EHD3	0	0	0	0	1	0	0	0	0	1	1	1
EIF2S3L	0	0	0	0	1	0	0	0	0	1	1	1
EIF4E1B	0	0	0	0	1	0	0	0	0	1	1	1
EIF4G1	1	0	0	0	0	0	0	0	0	1	1	1
ELAVL2	0	0	0	0	1	0	0	0	0	1	1	1
ELAVL4	0	0	0	0	0	1	0	0	0	1	1	1
ELFN1	0	0	0	0	0	1	0	0	0	1	1	1
ELFN2	0	0	0	0	1	0	0	0	0	1	1	1
ELOVL2	0	0	0	0	1	0	0	0	0	1	1	1
ELOVL4	0	0	0	0	1	0	0	0	0	1	1	1
ELP2	0	0	0	0	1	0	0	0	0	1	1	1
EMILIN2	0	0	0	0	1	0	0	0	0	1	1	1
EMILIN3	0	0	0	0	1	0	0	0	0	1	1	1
EML1	0	0	0	0	1	0	0	0	0	1	1	1
EML5	1	0	0	0	0	0	0	0	0	1	1	1
ENC1	0	0	0	0	1	0	0	0	0	1	1	1
ENTPD5	0	1	0	0	0	0	0	0	0	1	1	1
EPHA4	0	0	0	0	1	0	0	0	0	1	1	1
EPHA8	0	0	0	0	1	0	0	0	0	1	1	1
EPHB1	0	0	0	0	1	0	0	0	0	1	1	1
EPHX2	0	0	0	0	1	0	0	0	0	1	1	1
EPRS	0	0	0	0	1	0	0	0	0	1	1	1
EPS15L1	0	0	0	0	1	0	0	0	0	1	1	1
EPS8L3	0	0	0	0	1	0	0	0	0	1	1	1
ERBB2	0	0	0	0	1	0	0	0	0	1	1	1
ERBB2IP	0	0	0	0	1	0	0	0	0	1	1	1
ERBB3	0	0	0	0	1	0	0	0	0	1	1	1
ERBB4	0	0	0	0	0	1	0	0	0	1	1	1
ERCC6L	0	0	0	0	1	0	0	0	0	1	1	1
ERICH2	0	0	0	1	0	0	0	0	0	1	1	1
ESCO2	0	0	0	0	1	0	0	0	0	1	1	1
ESR2	1	0	0	0	0	0	0	0	0	1	1	1
ESYT2	0	0	0	0	0	0	0	1	0	1	1	1
ETV6	0	0	0	1	0	0	0	0	0	1	1	1
EVPLL	0	0	0	0	0	1	0	0	0	1	1	1
EXOC6B	0	0	0	0	1	0	0	0	0	1	1	1
EXPH5	0	1	0	0	0	0	0	0	0	1	1	1
EXTL2	0	0	0	0	1	0	0	0	0	1	1	1
EXTL3	0	0	0	0	1	0	0	0	0	1	1	1
F13B	0	0	0	0	1	0	0	0	0	1	1	1
FAF2	0	0	0	0	1	0	0	0	0	1	1	1
FAM114A2	0	0	0	0	1	0	0	0	0	1	1	1
FAM126A	0	0	0	0	1	0	0	0	0	1	1	1
FAM129A	0	1	0	0	0	0	0	0	0	1	1	1
FAM173B	0	0	0	0	1	0	0	0	0	1	1	1
FAM178B	0	0	0	0	0	1	0	0	0	1	1	1
FAM186B	0	0	0	0	1	0	0	0	0	1	1	1
FAM196B	0	0	0	0	0	1	0	0	0	1	1	1
FAM210A	1	0	0	0	0	0	0	0	0	1	1	1
FAM65B	0	0	0	0	1	0	0	0	0	1	1	1
FAM65C	0	0	0	0	1	0	0	0	0	1	1	1
FAM71C	0	0	0	0	1	0	0	0	0	1	1	1
FAM73A	0	1	0	0	0	0	0	0	0	1	1	1
FAM83B	0	0	0	0	1	0	0	0	0	1	1	1
FAM91A1	0	0	0	0	1	0	0	0	0	1	1	1
FAM98A	0	0	0	0	1	0	0	0	0	1	1	1
FAR2	1	0	0	0	0	0	0	0	0	1	1	1
FATE1	0	0	0	0	1	0	0	0	0	1	1	1
FBF1	0	0	0	0	1	0	0	0	0	1	1	1
FBLL1	0	0	0	0	1	0	0	0	0	1	1	1
FBLN1	0	0	0	0	1	0	0	0	0	1	1	1
FBN1	0	0	0	0	1	0	0	0	0	1	1	1
FBXL7	0	0	0	0	1	0	0	0	0	1	1	1
FBXO27	0	0	0	0	1	0	0	0	0	1	1	1
FBXO33	0	0	0	0	1	0	0	0	0	1	1	1
FBXW7	0	0	0	0	0	0	0	1	0	1	1	1
FCHO2	0	0	0	0	1	0	0	0	0	1	1	1
FGD4	0	0	0	0	1	0	0	0	0	1	1	1
FGF6	0	0	0	0	1	0	0	0	0	1	1	1
FGL1	0	0	0	0	1	0	0	0	0	1	1	1
FIP1L1	0	0	0	0	1	0	0	0	0	1	1	1
FKBP15	0	0	0	0	1	0	0	0	0	1	1	1
FLJ00104	0	0	0	0	1	0	0	0	0	1	1	1
FLNC	0	0	0	1	0	0	0	0	0	1	1	1
FLT1	0	0	0	0	1	0	0	0	0	1	1	1
FLT4	0	0	0	0	1	0	0	0	0	1	1	1
FMNL2	0	0	0	0	1	0	0	0	0	1	1	1
FNDC4	0	0	0	0	1	0	0	0	0	1	1	1
FOXI1	0	0	0	0	1	0	0	0	0	1	1	1
FOXP2	0	0	0	0	1	0	0	0	0	1	1	1
FPR1	0	0	0	0	1	0	0	0	0	1	1	1
FPR3	0	0	0	0	1	0	0	0	0	1	1	1
FREM2	0	0	0	0	1	0	0	0	0	1	1	1
FRG1B	0	0	0	0	1	0	0	0	0	1	1	1
FTMT	0	0	0	0	1	0	0	0	0	1	1	1
FZD10	0	0	0	0	0	1	0	0	0	1	1	1
GAB1	0	0	0	0	1	0	0	0	0	1	1	1
GABARAPL3	0	0	0	0	1	0	0	0	0	1	1	1
GABPB1	0	0	0	0	1	0	0	0	0	1	1	1
GABRD	0	0	0	0	1	0	0	0	0	1	1	1
GALNT13	0	0	0	0	1	0	0	0	0	1	1	1
GANAB	0	0	0	0	1	0	0	0	0	1	1	1
GBF1	0	0	0	0	1	0	0	0	0	1	1	1
GBP4	1	0	0	0	0	0	0	0	0	1	1	1
GBP5	0	0	0	0	1	0	0	0	0	1	1	1
GDAP1	1	0	0	0	0	0	0	0	0	1	1	1
GDPD4	1	0	0	0	0	0	0	0	0	1	1	1
GFRA1	0	0	0	0	0	1	0	0	0	1	1	1
GJA3	0	0	0	0	1	0	0	0	0	1	1	1
GK5	0	0	0	0	0	0	0	1	0	1	1	1
GKN1	0	0	0	0	1	0	0	0	0	1	1	1
GLUD2	0	0	0	0	1	0	0	0	0	1	1	1
GNAI1	0	0	0	0	1	0	0	0	0	1	1	1
GNE	0	1	0	0	0	0	0	0	0	1	1	1
GOLGA4	0	0	0	0	1	0	0	0	0	1	1	1
GOLGA8H	0	0	0	0	0	1	0	0	0	1	1	1
GP5	0	0	0	1	0	0	0	0	0	1	1	1
GPATCH4	0	0	0	0	1	0	0	0	0	1	1	1
GPBAR1	0	0	0	0	1	0	0	0	0	1	1	1
GPC3	0	0	0	0	1	0	0	0	0	1	1	1
GPLD1	0	0	0	0	1	0	0	0	0	1	1	1
GPN3	0	0	0	0	1	0	0	0	0	1	1	1
GPR115	0	0	0	0	1	0	0	0	0	1	1	1
GPR119	0	0	0	0	1	0	0	0	0	1	1	1
GPR158	0	0	0	0	1	0	0	0	0	1	1	1
GPR182	1	0	0	0	0	0	0	0	0	1	1	1
GPR32	0	0	0	0	1	0	0	0	0	1	1	1
GPR68	0	0	0	0	1	0	0	0	0	1	1	1
GPR75-ASB3	0	0	0	0	1	0	0	0	0	1	1	1
GPR87	0	0	0	0	1	0	0	0	0	1	1	1
GPRASP1	0	0	0	0	1	0	0	0	0	1	1	1
GPS1	0	0	0	0	1	0	0	0	0	1	1	1
GRIA2	0	0	0	0	0	0	0	1	0	1	1	1
GRID1	0	0	0	0	1	0	0	0	0	1	1	1
GRID2	0	0	0	0	1	0	0	0	0	1	1	1
GRIK1	0	0	0	0	1	0	0	0	0	1	1	1
GRIK2	0	0	0	0	1	0	0	0	0	1	1	1
GRIN2A	0	0	0	1	0	0	0	0	0	1	1	1
GRIN2B	0	0	0	0	1	0	0	0	0	1	1	1
GRIN2C	0	0	0	0	1	0	0	0	0	1	1	1
GSTCD	0	1	0	0	0	0	0	0	0	1	1	1
GUF1	0	0	0	0	0	1	0	0	0	1	1	1
HADHB	0	1	0	0	0	0	0	0	0	1	1	1
HAUS3	0	0	0	0	1	0	0	0	0	1	1	1
HBG2	0	0	0	0	1	0	0	0	0	1	1	1
HCN1	0	0	0	0	1	0	0	0	0	1	1	1
HDC	0	0	1	0	0	0	0	0	0	1	1	1
HDGFRP3	0	0	0	0	1	0	0	0	0	1	1	1
HEATR2	0	0	1	0	0	0	0	0	0	1	1	1
HEATR6	0	0	0	0	1	0	0	0	0	1	1	1
HECTD1	0	0	0	0	1	0	0	0	0	1	1	1
HECTD2	0	0	0	0	0	0	0	1	0	1	1	1
HECTD4	0	1	0	0	0	0	0	0	0	1	1	1
HECW1	0	0	0	0	1	0	0	0	0	1	1	1
HERC3	0	0	0	0	0	0	0	1	0	1	1	1
HEXA	0	0	0	0	1	0	0	0	0	1	1	1
HEYL	0	0	0	0	1	0	0	0	0	1	1	1
HGD	0	0	0	0	1	0	0	0	0	1	1	1
HGF	0	0	0	0	1	0	0	0	0	1	1	1
HGSNAT	0	0	0	0	1	0	0	0	0	1	1	1
HHATL	0	0	0	0	1	0	0	0	0	1	1	1
HHIPL2	0	0	0	0	1	0	0	0	0	1	1	1
HID1	0	0	0	0	1	0	0	0	0	1	1	1
HIF3A	0	0	0	0	1	0	0	0	0	1	1	1
HIPK3	0	1	0	0	0	0	0	0	0	1	1	1
HIST1H1D	0	0	0	0	1	0	0	0	0	1	1	1
HIVEP1	0	0	0	0	0	1	0	0	0	1	1	1
HIVEP3	0	0	0	0	1	0	0	0	0	1	1	1
HK1	0	0	0	0	1	0	0	0	0	1	1	1
HLA-DPA1	1	0	0	0	0	0	0	0	0	1	1	1
HLA-DRB1	0	0	0	0	0	1	0	0	0	1	1	1
HMCN2	0	0	0	0	1	0	0	0	0	1	1	1
HMGXB3	0	0	0	0	1	0	0	0	0	1	1	1
HMOX2	0	0	0	0	1	0	0	0	0	1	1	1
HN1L	0	0	0	0	1	0	0	0	0	1	1	1
HNF4A	0	0	0	0	0	1	0	0	0	1	1	1
HNRNPK	0	0	1	0	0	0	0	0	0	1	1	1
HOGA1	0	0	0	0	1	0	0	0	0	1	1	1
HOMER2	0	0	0	0	1	0	0	0	0	1	1	1
HOMER3	0	0	0	0	0	1	0	0	0	1	1	1
HOMEZ	0	0	0	0	1	0	0	0	0	1	1	1
HPS6	0	0	0	0	1	0	0	0	0	1	1	1
HRH3	0	0	0	0	1	0	0	0	0	1	1	1
HRNR	0	0	0	0	0	1	0	0	0	1	1	1
HS6ST2	0	0	0	0	1	0	0	0	0	1	1	1
HSD17B12	1	0	0	0	0	0	0	0	0	1	1	1
HSD17B13	0	0	0	0	1	0	0	0	0	1	1	1
HSD17B2	0	0	0	0	1	0	0	0	0	1	1	1
HSD3B1	0	0	0	0	1	0	0	0	0	1	1	1
HSP90AB1	0	0	0	0	1	0	0	0	0	1	1	1
HSPA8	0	0	0	0	0	1	0	0	0	1	1	1
HSPD1	0	0	0	0	1	0	0	0	0	1	1	1
HSPG2	0	0	0	0	0	1	0	0	0	1	1	1
HTR4	0	0	0	0	1	0	0	0	0	1	1	1
IBTK	0	0	0	0	1	0	0	0	0	1	1	1
IDH3G	0	0	0	0	1	0	0	0	0	1	1	1
IDI2	0	0	0	0	1	0	0	0	0	1	1	1
IFFO1	0	0	0	0	1	0	0	0	0	1	1	1
IFLTD1	0	0	0	0	1	0	0	0	0	1	1	1
IFNA14	0	0	0	0	0	1	0	0	0	1	1	1
IFT57	0	0	0	0	1	0	0	0	0	1	1	1
IFT80	0	0	0	0	1	0	0	0	0	1	1	1
IFT88	0	0	0	0	1	0	0	0	0	1	1	1
IGDCC3	0	0	0	0	1	0	0	0	0	1	1	1
IGFBP3	0	0	0	0	1	0	0	0	0	1	1	1
IGFN1	0	0	0	0	1	0	0	0	0	1	1	1
IGKV1D-43	0	0	0	0	1	0	0	0	0	1	1	1
IGLC7	0	0	0	0	1	0	0	0	0	1	1	1
IGLV2-8	0	0	0	0	1	0	0	0	0	1	1	1
IGSF5	0	0	0	0	1	0	0	0	0	1	1	1
IKBIP	0	0	0	0	1	0	0	0	0	1	1	1
IKZF4	0	1	0	0	0	0	0	0	0	1	1	1
IL10RA	0	0	0	0	1	0	0	0	0	1	1	1
IL18R1	0	0	0	0	1	0	0	0	0	1	1	1
IL2	0	0	0	0	1	0	0	0	0	1	1	1
IL27	0	0	0	0	1	0	0	0	0	1	1	1
IL31RA	0	0	0	0	1	0	0	0	0	1	1	1
IL6ST	0	1	0	0	0	0	0	0	0	1	1	1
ILDR2	0	0	0	0	1	0	0	0	0	1	1	1
INADL	0	0	0	0	1	0	0	0	0	1	1	1
INF2	0	0	0	1	0	0	0	0	0	1	1	1
ING5	0	0	0	1	0	0	0	0	0	1	1	1
INPP4A	0	0	0	0	1	0	0	0	0	1	1	1
INPP5B	0	0	0	0	0	0	0	1	0	1	1	1
INSIG2	0	0	0	0	1	0	0	0	0	1	1	1
INSRR	0	0	0	0	1	0	0	0	0	1	1	1
INTS1	0	0	0	0	1	0	0	0	0	1	1	1
INTS5	0	0	0	0	1	0	0	0	0	1	1	1
INTS6	0	0	0	0	1	0	0	0	0	1	1	1
INTS8	0	0	0	0	1	0	0	0	0	1	1	1
IPO9	0	0	0	0	1	0	0	0	0	1	1	1
IQCF2	0	0	0	0	1	0	0	0	0	1	1	1
IQCF5	0	0	0	0	1	0	0	0	0	1	1	1
IQGAP1	0	0	0	0	1	0	0	0	0	1	1	1
IRAK4	0	0	0	0	1	0	0	0	0	1	1	1
IRF2BPL	0	0	1	0	0	0	0	0	0	1	1	1
ITGA4	0	0	0	0	1	0	0	0	0	1	1	1
ITGB3	0	0	0	0	1	0	0	0	0	1	1	1
ITGB4	0	0	0	0	0	0	0	1	0	1	1	1
ITIH5	0	0	0	0	1	0	0	0	0	1	1	1
ITIH6	0	0	0	0	1	0	0	0	0	1	1	1
ITK	0	0	0	0	1	0	0	0	0	1	1	1
ITPR1	1	0	0	0	0	0	0	0	0	1	1	1
ITSN2	0	0	0	0	1	0	0	0	0	1	1	1
JAG2	0	0	1	0	0	0	0	0	0	1	1	1
JOSD2	0	0	0	0	1	0	0	0	0	1	1	1
KALRN	0	0	0	0	1	0	0	0	0	1	1	1
KANSL1	0	0	0	0	1	0	0	0	0	1	1	1
KAT6A	0	0	0	0	1	0	0	0	0	1	1	1
KATNAL2	0	0	0	0	1	0	0	0	0	1	1	1
KBTBD4	0	0	0	0	1	0	0	0	0	1	1	1
KCNA1	0	0	0	0	1	0	0	0	0	1	1	1
KCNA2	0	0	0	0	1	0	0	0	0	1	1	1
KCNB2	0	0	0	0	1	0	0	0	0	1	1	1
KCNIP4	0	0	0	0	0	1	0	0	0	1	1	1
KCNJ2	0	0	0	0	1	0	0	0	0	1	1	1
KCNK9	0	0	0	0	1	0	0	0	0	1	1	1
KCNMA1	0	0	0	0	0	0	1	0	0	1	1	1
KCNN3	0	0	0	0	1	0	0	0	0	1	1	1
KCNT1	0	0	0	0	1	0	0	0	0	1	1	1
KCNV2	0	0	0	0	1	0	0	0	0	1	1	1
KERA	0	0	0	0	1	0	0	0	0	1	1	1
KIAA0226L	0	0	0	0	1	0	0	0	0	1	1	1
KIAA0319	0	0	0	0	0	0	0	1	0	1	1	1
KIAA0947	0	0	0	0	1	0	0	0	0	1	1	1
KIAA1033	0	0	0	0	1	0	0	0	0	1	1	1
KIAA1109	0	0	0	0	0	1	0	0	0	1	1	1
KIAA1210	0	0	0	0	1	0	0	0	0	1	1	1
KIAA1211	0	0	0	0	0	1	0	0	0	1	1	1
KIAA1244	0	0	0	0	1	0	0	0	0	1	1	1
KIAA1324	0	0	0	0	1	0	0	0	0	1	1	1
KIAA1429	0	0	0	0	1	0	0	0	0	1	1	1
KIAA1586	0	0	0	0	1	0	0	0	0	1	1	1
KIAA1614	0	0	0	0	1	0	0	0	0	1	1	1
KIAA2022	0	0	0	0	1	0	0	0	0	1	1	1
KIF20B	0	0	0	0	1	0	0	0	0	1	1	1
KIF24	0	0	0	0	1	0	0	0	0	1	1	1
KIF26A	0	0	0	0	1	0	0	0	0	1	1	1
KIF27	0	0	0	0	1	0	0	0	0	1	1	1
KIF2B	0	0	0	0	1	0	0	0	0	1	1	1
KIF5C	0	0	0	0	1	0	0	0	0	1	1	1
KIR2DL4	0	0	0	0	1	0	0	0	0	1	1	1
KIR3DL1	0	0	0	0	1	0	0	0	0	1	1	1
KLC4	0	0	0	0	1	0	0	0	0	1	1	1
KLF17	0	0	0	0	1	0	0	0	0	1	1	1
KLHDC1	0	0	0	0	0	1	0	0	0	1	1	1
KLHDC8A	0	0	0	0	1	0	0	0	0	1	1	1
KLHL3	0	0	0	0	1	0	0	0	0	1	1	1
KLHL38	0	0	0	0	1	0	0	0	0	1	1	1
KLHL41	0	0	0	0	1	0	0	0	0	1	1	1
KLK14	0	0	0	0	1	0	0	0	0	1	1	1
KLK5	0	1	0	0	0	0	0	0	0	1	1	1
KNDC1	0	0	0	0	1	0	0	0	0	1	1	1
KRBOX1	0	0	0	0	1	0	0	0	0	1	1	1
KRT16	0	0	0	0	1	0	0	0	0	1	1	1
KRT28	0	0	0	0	1	0	0	0	0	1	1	1
KRT4	0	0	0	0	1	0	0	0	0	1	1	1
KRT71	0	0	0	1	0	0	0	0	0	1	1	1
KRT75	0	0	0	0	1	0	0	0	0	1	1	1
KRT76	0	0	0	0	1	0	0	0	0	1	1	1
KRT9	0	0	0	0	1	0	0	0	0	1	1	1
KRTAP13-4	0	0	0	0	1	0	0	0	0	1	1	1
KRTAP19-4	0	0	0	0	1	0	0	0	0	1	1	1
KRTAP4-16P	0	0	0	0	1	0	0	0	0	1	1	1
KRTAP4-6	0	0	0	0	1	0	0	0	0	1	1	1
LAMA3	0	0	0	0	1	0	0	0	0	1	1	1
LAMC2	0	0	0	0	0	1	0	0	0	1	1	1
LAMC3	0	0	0	0	1	0	0	0	0	1	1	1
LAMTOR5	0	0	0	0	0	1	0	0	0	1	1	1
LCP2	0	0	0	0	1	0	0	0	0	1	1	1
LDB3	0	0	0	0	1	0	0	0	0	1	1	1
LHFPL3	0	0	0	0	1	0	0	0	0	1	1	1
LILRA4	0	1	0	0	0	0	0	0	0	1	1	1
LILRB4	0	0	0	0	1	0	0	0	0	1	1	1
LINC00346	0	0	0	0	1	0	0	0	0	1	1	1
LINGO1	0	0	0	0	1	0	0	0	0	1	1	1
LINGO2	0	0	0	0	1	0	0	0	0	1	1	1
LIPK	1	0	0	0	0	0	0	0	0	1	1	1
LMNA	0	0	0	0	1	0	0	0	0	1	1	1
LONRF3	0	0	0	0	0	0	0	1	0	1	1	1
LPHN3	0	0	0	0	1	0	0	0	0	1	1	1
LRBA	0	0	0	0	0	1	0	0	0	1	1	1
LRGUK	0	0	0	0	1	0	0	0	0	1	1	1
LRIT3	0	1	0	0	0	0	0	0	0	1	1	1
LRP1	0	0	0	0	1	0	0	0	0	1	1	1
LRP6	0	0	0	0	0	0	0	1	0	1	1	1
LRP8	1	0	0	0	0	0	0	0	0	1	1	1
LRRC36	0	0	1	0	0	0	0	0	0	1	1	1
LRRC4B	0	0	0	0	1	0	0	0	0	1	1	1
LRRC7	0	0	0	0	0	0	0	1	0	1	1	1
LRRIQ1	0	0	0	0	0	1	0	0	0	1	1	1
LRRK1	0	0	0	1	0	0	0	0	0	1	1	1
LRRTM2	0	0	0	0	1	0	0	0	0	1	1	1
LY6G6C	0	0	0	0	1	0	0	0	0	1	1	1
LY86	0	0	0	0	1	0	0	0	0	1	1	1
LY9	0	0	0	1	0	0	0	0	0	1	1	1
LYPD6	0	0	0	0	1	0	0	0	0	1	1	1
LYST	0	0	0	0	1	0	0	0	0	1	1	1
MACF1	0	0	0	0	1	0	0	0	0	1	1	1
MAEL	0	0	0	0	1	0	0	0	0	1	1	1
MAGEB17	0	0	0	0	1	0	0	0	0	1	1	1
MAGEB18	0	0	0	0	1	0	0	0	0	1	1	1
MAGEC3	0	1	0	0	0	0	0	0	0	1	1	1
MAGEL2	0	0	0	0	1	0	0	0	0	1	1	1
MALRD1	0	0	0	0	1	0	0	0	0	1	1	1
MAN1B1	0	0	0	0	1	0	0	0	0	1	1	1
MAP1A	0	0	0	0	1	0	0	0	0	1	1	1
MAP2K3	0	0	0	0	1	0	0	0	0	1	1	1
MAP2K4	0	0	0	0	1	0	0	0	0	1	1	1
MAP3K5	0	0	0	0	0	1	0	0	0	1	1	1
MAP4K3	0	0	0	1	0	0	0	0	0	1	1	1
MAP6	0	0	0	0	1	0	0	0	0	1	1	1
MAP7D1	0	0	0	0	1	0	0	0	0	1	1	1
MAP7D2	0	0	0	0	1	0	0	0	0	1	1	1
MAP7D3	0	0	0	0	1	0	0	0	0	1	1	1
MAPK10	0	0	0	0	1	0	0	0	0	1	1	1
MAPK8IP1	0	0	0	0	1	0	0	0	0	1	1	1
MAPT	0	0	0	0	1	0	0	0	0	1	1	1
MARCH8	0	0	0	0	1	0	0	0	0	1	1	1
MASP1	0	0	0	0	1	0	0	0	0	1	1	1
MAST1	0	0	0	0	1	0	0	0	0	1	1	1
MAST2	0	0	0	0	1	0	0	0	0	1	1	1
MAST4	0	0	1	0	0	0	0	0	0	1	1	1
MBNL2	0	0	0	0	1	0	0	0	0	1	1	1
MBNL3	0	0	0	0	1	0	0	0	0	1	1	1
MCF2	0	0	0	0	1	0	0	0	0	1	1	1
MCOLN1	0	0	0	0	1	0	0	0	0	1	1	1
MCTP1	0	0	0	0	1	0	0	0	0	1	1	1
MDC1	0	0	0	0	1	0	0	0	0	1	1	1
MDGA2	0	0	0	0	1	0	0	0	0	1	1	1
MDN1	0	0	0	0	0	1	0	0	0	1	1	1
MED13	0	0	0	0	1	0	0	0	0	1	1	1
MED25	0	0	0	0	1	0	0	0	0	1	1	1
MEFV	0	0	0	1	0	0	0	0	0	1	1	1
MEGF9	0	0	0	0	1	0	0	0	0	1	1	1
MEP1B	0	0	0	0	1	0	0	0	0	1	1	1
MET	0	0	0	0	1	0	0	0	0	1	1	1
METTL11B	0	0	0	0	1	0	0	0	0	1	1	1
MFNG	0	0	0	0	1	0	0	0	0	1	1	1
MFRP	0	0	0	0	1	0	0	0	0	1	1	1
MFSD6L	0	0	0	0	1	0	0	0	0	1	1	1
MGAT4B	0	1	0	0	0	0	0	0	0	1	1	1
MGP	0	0	0	0	0	0	0	1	0	1	1	1
MICA	0	1	0	0	0	0	0	0	0	1	1	1
MICAL2	0	0	0	0	1	0	0	0	0	1	1	1
MID1	0	0	0	0	1	0	0	0	0	1	1	1
MINK1	0	0	0	0	1	0	0	0	0	1	1	1
MIS18BP1	1	0	0	0	0	0	0	0	0	1	1	1
MITF	0	0	0	0	1	0	0	0	0	1	1	1
MKNK1	0	0	0	0	1	0	0	0	0	1	1	1
MKX	1	0	0	0	0	0	0	0	0	1	1	1
MLK4	0	0	0	0	0	1	0	0	0	1	1	1
MLLT10	0	0	1	0	0	0	0	0	0	1	1	1
MLXIP	0	0	0	0	1	0	0	0	0	1	1	1
MME	0	0	0	0	1	0	0	0	0	1	1	1
MMP10	0	0	0	0	1	0	0	0	0	1	1	1
MMP15	0	0	0	0	1	0	0	0	0	1	1	1
MMP24	0	0	0	0	1	0	0	0	0	1	1	1
MN1	0	0	0	0	1	0	0	0	0	1	1	1
MOCOS	0	0	0	0	1	0	0	0	0	1	1	1
MOG	0	1	0	0	0	0	0	0	0	1	1	1
MOGS	0	0	0	0	1	0	0	0	0	1	1	1
MON1B	0	0	0	0	1	0	0	0	0	1	1	1
MORC1	0	1	0	0	0	0	0	0	0	1	1	1
MPL	0	1	0	0	0	0	0	0	0	1	1	1
MPO	0	0	0	0	1	0	0	0	0	1	1	1
MPRIP	0	0	0	0	1	0	0	0	0	1	1	1
MRC2	0	0	0	0	0	1	0	0	0	1	1	1
MRGPRE	0	0	0	0	1	0	0	0	0	1	1	1
MROH1	0	0	0	0	0	1	0	0	0	1	1	1
MROH2A	0	0	1	0	0	0	0	0	0	1	1	1
MS4A7	0	0	0	1	0	0	0	0	0	1	1	1
MSANTD1	0	0	0	0	1	0	0	0	0	1	1	1
MSANTD4	0	0	0	0	1	0	0	0	0	1	1	1
MSL2	0	0	0	0	0	1	0	0	0	1	1	1
MTAP	0	0	0	0	0	1	0	0	0	1	1	1
MTOR	0	0	0	0	1	0	0	0	0	1	1	1
MTUS2	0	0	0	0	1	0	0	0	0	1	1	1
MUC12	0	0	0	0	1	0	0	0	0	1	1	1
MUC15	0	0	0	0	1	0	0	0	0	1	1	1
MUC2	0	0	0	0	1	0	0	0	0	1	1	1
MUSK	0	0	1	0	0	0	0	0	0	1	1	1
MXD3	0	0	0	0	1	0	0	0	0	1	1	1
MYBPHL	0	1	0	0	0	0	0	0	0	1	1	1
MYCBP	0	0	0	0	1	0	0	0	0	1	1	1
MYCBP2	0	0	0	0	1	0	0	0	0	1	1	1
MYH13	0	0	0	0	1	0	0	0	0	1	1	1
MYH7B	0	0	0	0	1	0	0	0	0	1	1	1
MYLK3	0	0	0	0	1	0	0	0	0	1	1	1
MYO1F	0	0	0	0	1	0	0	0	0	1	1	1
MYO5B	0	0	0	0	1	0	0	0	0	1	1	1
MYO7A	0	0	0	0	0	1	0	0	0	1	1	1
MYO9B	0	0	0	0	0	1	0	0	0	1	1	1
MYOM1	1	0	0	0	0	0	0	0	0	1	1	1
MYOM2	0	0	0	0	1	0	0	0	0	1	1	1
MYOM3	0	0	0	0	1	0	0	0	0	1	1	1
N4BP1	0	0	0	0	1	0	0	0	0	1	1	1
NAA11	0	0	0	0	1	0	0	0	0	1	1	1
NAGS	0	0	0	0	1	0	0	0	0	1	1	1
NALCN	0	0	0	0	1	0	0	0	0	1	1	1
NAT1	0	0	0	0	1	0	0	0	0	1	1	1
NAT10	0	0	0	0	1	0	0	0	0	1	1	1
NAV2	0	0	0	0	1	0	0	0	0	1	1	1
NAV3	0	0	0	0	1	0	0	0	0	1	1	1
NBAS	0	0	0	0	1	0	0	0	0	1	1	1
NBEA	0	0	0	0	1	0	0	0	0	1	1	1
NBEAL1	0	1	0	0	0	0	0	0	0	1	1	1
NBEAL2	0	0	0	0	1	0	0	0	0	1	1	1
NBPF3	1	0	0	0	0	0	0	0	0	1	1	1
NCAM2	0	0	0	0	1	0	0	0	0	1	1	1
NCAN	0	0	0	0	1	0	0	0	0	1	1	1
NCAPD2	0	0	0	0	1	0	0	0	0	1	1	1
NCAPD3	0	0	0	0	1	0	0	0	0	1	1	1
NCAPG2	0	0	0	0	0	0	0	1	0	1	1	1
NCKAP5	0	0	0	0	1	0	0	0	0	1	1	1
NCL	0	0	1	0	0	0	0	0	0	1	1	1
NCOR1	1	0	0	0	0	0	0	0	0	1	1	1
NDRG2	0	0	0	0	0	1	0	0	0	1	1	1
NDUFAB1	0	0	0	0	1	0	0	0	0	1	1	1
NDUFS7	0	0	0	0	1	0	0	0	0	1	1	1
NEDD4	0	0	0	0	1	0	0	0	0	1	1	1
NELFA	0	0	0	0	1	0	0	0	0	1	1	1
NELFE	0	0	0	0	1	0	0	0	0	1	1	1
NFASC	0	0	0	0	0	1	0	0	0	1	1	1
NFATC3	0	0	0	0	1	0	0	0	0	1	1	1
NFKB1	0	0	0	0	1	0	0	0	0	1	1	1
NFKB2	0	0	0	0	1	0	0	0	0	1	1	1
NFX1	0	0	0	1	0	0	0	0	0	1	1	1
NHSL2	0	0	0	0	1	0	0	0	0	1	1	1
NIPBL	0	0	0	1	0	0	0	0	0	1	1	1
NLGN1	0	0	0	0	1	0	0	0	0	1	1	1
NLRP5	0	0	0	0	1	0	0	0	0	1	1	1
NLRP7	0	0	0	0	1	0	0	0	0	1	1	1
NMBR	0	0	0	0	1	0	0	0	0	1	1	1
NMNAT2	0	0	0	0	0	0	0	1	0	1	1	1
NMRK2	0	0	0	0	1	0	0	0	0	1	1	1
NOBOX	0	0	0	0	1	0	0	0	0	1	1	1
NOD1	0	0	0	0	1	0	0	0	0	1	1	1
NOL4	0	0	0	0	1	0	0	0	0	1	1	1
NOL9	0	1	0	0	0	0	0	0	0	1	1	1
NOTO	0	0	0	0	1	0	0	0	0	1	1	1
NPAS3	0	0	0	0	1	0	0	0	0	1	1	1
NPHS1	0	0	0	0	1	0	0	0	0	1	1	1
NPLOC4	0	0	0	0	0	1	0	0	0	1	1	1
NPRL2	0	0	0	0	1	0	0	0	0	1	1	1
NR1H4	0	0	0	0	1	0	0	0	0	1	1	1
NR1I2	0	0	0	0	1	0	0	0	0	1	1	1
NR2F2	0	0	0	0	1	0	0	0	0	1	1	1
NR3C1	0	0	0	0	0	1	0	0	0	1	1	1
NR3C2	0	0	0	0	1	0	0	0	0	1	1	1
NR5A2	0	0	0	1	0	0	0	0	0	1	1	1
NRAP	0	1	0	0	0	0	0	0	0	1	1	1
NRAS	0	0	0	0	1	0	0	0	0	1	1	1
NRBF2	0	0	0	0	1	0	0	0	0	1	1	1
NRXN1	0	0	0	0	1	0	0	0	0	1	1	1
NRXN2	0	0	0	0	1	0	0	0	0	1	1	1
NT5C2	0	1	0	0	0	0	0	0	0	1	1	1
NTSR1	0	0	0	0	1	0	0	0	0	1	1	1
NUAK1	0	0	0	0	1	0	0	0	0	1	1	1
NUB1	0	0	0	0	1	0	0	0	0	1	1	1
NUCB1	0	0	0	0	1	0	0	0	0	1	1	1
NUP153	0	0	1	0	0	0	0	0	0	1	1	1
NUP85	0	0	0	0	1	0	0	0	0	1	1	1
NUP98	1	0	0	0	0	0	0	0	0	1	1	1
NXF3	0	0	0	0	0	0	0	1	0	1	1	1
NYAP2	0	0	0	0	1	0	0	0	0	1	1	1
OBSL1	0	0	0	0	1	0	0	0	0	1	1	1
OC90	0	0	0	0	1	0	0	0	0	1	1	1
OCLN	0	0	0	0	1	0	0	0	0	1	1	1
ODF4	0	0	0	0	1	0	0	0	0	1	1	1
OGN	0	0	0	0	1	0	0	0	0	1	1	1
OR11L1	0	0	0	0	1	0	0	0	0	1	1	1
OR13C8	1	0	0	0	0	0	0	0	0	1	1	1
OR1K1	0	0	0	0	1	0	0	0	0	1	1	1
OR2A1	0	0	0	0	1	0	0	0	0	1	1	1
OR2AG2	0	0	0	0	1	0	0	0	0	1	1	1
OR2AJ1	0	0	0	0	1	0	0	0	0	1	1	1
OR2G2	0	0	0	0	1	0	0	0	0	1	1	1
OR2L2	0	0	0	0	0	1	0	0	0	1	1	1
OR2M3	0	0	0	0	1	0	0	0	0	1	1	1
OR2T2	0	0	0	0	0	0	0	0	1	1	1	1
OR4C3	0	0	0	0	1	0	0	0	0	1	1	1
OR4C5	0	0	0	0	1	0	0	0	0	1	1	1
OR4C6	0	0	0	1	0	0	0	0	0	1	1	1
OR4K1	0	0	0	0	1	0	0	0	0	1	1	1
OR4K13	0	0	0	0	1	0	0	0	0	1	1	1
OR4K15	0	0	0	0	1	0	0	0	0	1	1	1
OR4M1	0	0	0	0	1	0	0	0	0	1	1	1
OR4P4	0	0	0	0	1	0	0	0	0	1	1	1
OR51A4	0	0	0	0	1	0	0	0	0	1	1	1
OR51F1	0	0	0	0	1	0	0	0	0	1	1	1
OR51G1	0	0	0	0	1	0	0	0	0	1	1	1
OR51G2	0	0	0	0	1	0	0	0	0	1	1	1
OR51I1	0	0	0	0	1	0	0	0	0	1	1	1
OR52I2	0	0	0	0	1	0	0	0	0	1	1	1
OR56B3P	0	0	0	0	1	0	0	0	0	1	1	1
OR5D14	0	0	0	0	0	1	0	0	0	1	1	1
OR5M3	0	0	0	1	0	0	0	0	0	1	1	1
OR6J1	0	0	1	0	0	0	0	0	0	1	1	1
OR8K3	0	0	0	0	0	1	0	0	0	1	1	1
OTOGL	0	0	0	0	1	0	0	0	0	1	1	1
OTOP3	0	0	0	0	1	0	0	0	0	1	1	1
OTUD3	0	0	0	0	0	1	0	0	0	1	1	1
OVOL2	0	0	0	0	1	0	0	0	0	1	1	1
OXER1	0	0	0	0	1	0	0	0	0	1	1	1
P4HA3	0	0	0	0	1	0	0	0	0	1	1	1
P4HTM	0	0	0	0	1	0	0	0	0	1	1	1
PABPC5	0	0	0	0	1	0	0	0	0	1	1	1
PADI4	0	0	0	0	1	0	0	0	0	1	1	1
PAK7	0	0	0	0	1	0	0	0	0	1	1	1
PALM	0	0	0	0	1	0	0	0	0	1	1	1
PAPPA2	0	1	0	0	0	0	0	0	0	1	1	1
PAPSS2	0	0	0	0	1	0	0	0	0	1	1	1
PAQR3	0	0	0	1	0	0	0	0	0	1	1	1
PARP8	0	0	0	0	0	1	0	0	0	1	1	1
PASD1	0	0	0	0	1	0	0	0	0	1	1	1
PATL1	0	0	0	0	1	0	0	0	0	1	1	1
PATZ1	0	0	0	0	1	0	0	0	0	1	1	1
PAX4	1	0	0	0	0	0	0	0	0	1	1	1
PAX5	0	0	0	0	1	0	0	0	0	1	1	1
PC	0	1	0	0	0	0	0	0	0	1	1	1
PCBP1	0	0	0	0	1	0	0	0	0	1	1	1
PCDH11X	0	0	0	0	1	0	0	0	0	1	1	1
PCDH15	0	0	0	0	1	0	0	0	0	1	1	1
PCDH18	0	0	0	0	1	0	0	0	0	1	1	1
PCDH7	0	0	0	0	1	0	0	0	0	1	1	1
PCDHA9	0	0	0	0	1	0	0	0	0	1	1	1
PCDHGA12	0	0	0	0	1	0	0	0	0	1	1	1
PCDHGA2	0	0	0	0	1	0	0	0	0	1	1	1
PCDHGA3	0	0	0	0	1	0	0	0	0	1	1	1
PCDHGA9	0	0	0	0	1	0	0	0	0	1	1	1
PCMTD1	0	0	0	0	1	0	0	0	0	1	1	1
PCSK2	0	0	0	0	1	0	0	0	0	1	1	1
PCSK5	0	0	0	0	1	0	0	0	0	1	1	1
PDE10A	0	1	0	0	0	0	0	0	0	1	1	1
PDE2A	0	0	0	0	1	0	0	0	0	1	1	1
PDE6A	0	0	0	0	1	0	0	0	0	1	1	1
PDF	0	0	0	1	0	0	0	0	0	1	1	1
PDGFRA	0	0	0	0	1	0	0	0	0	1	1	1
PDGFRB	0	0	0	0	1	0	0	0	0	1	1	1
PDHX	0	0	0	0	1	0	0	0	0	1	1	1
PDIA6	0	0	0	0	1	0	0	0	0	1	1	1
PDZD2	0	0	0	0	1	0	0	0	0	1	1	1
PDZD8	1	0	0	0	0	0	0	0	0	1	1	1
PEAK1	1	0	0	0	0	0	0	0	0	1	1	1
PEAR1	0	0	0	0	1	0	0	0	0	1	1	1
PELI2	0	0	0	0	1	0	0	0	0	1	1	1
PER1	0	0	0	0	1	0	0	0	0	1	1	1
PER3	0	0	0	0	1	0	0	0	0	1	1	1
PEX5L	0	0	0	0	1	0	0	0	0	1	1	1
PFDN1	0	1	0	0	0	0	0	0	0	1	1	1
PGBD1	0	0	0	0	1	0	0	0	0	1	1	1
PGK2	0	0	0	0	1	0	0	0	0	1	1	1
PGS1	0	0	0	0	1	0	0	0	0	1	1	1
PHF11	0	0	0	0	0	1	0	0	0	1	1	1
PHF20L1	0	0	0	0	1	0	0	0	0	1	1	1
PHLDB3	0	0	0	0	1	0	0	0	0	1	1	1
PHOX2B	0	0	0	0	0	0	0	0	1	1	1	1
PHRF1	0	0	0	0	1	0	0	0	0	1	1	1
PIAS2	1	0	0	0	0	0	0	0	0	1	1	1
PIGA	0	0	0	0	0	1	0	0	0	1	1	1
PIGR	0	0	0	0	1	0	0	0	0	1	1	1
PIGY	1	0	0	0	0	0	0	0	0	1	1	1
PIK3C2B	0	0	0	0	1	0	0	0	0	1	1	1
PIK3C2G	0	0	0	0	1	0	0	0	0	1	1	1
PIKFYVE	0	0	0	0	0	0	0	1	0	1	1	1
PIP5K1B	0	0	0	1	0	0	0	0	0	1	1	1
PITPNM3	0	0	0	0	1	0	0	0	0	1	1	1
PIWIL1	0	0	0	0	1	0	0	0	0	1	1	1
PIWIL2	0	0	0	0	1	0	0	0	0	1	1	1
PKD1	0	0	0	0	1	0	0	0	0	1	1	1
PKD1L1	1	0	0	0	0	0	0	0	0	1	1	1
PKHD1L1	0	0	0	0	1	0	0	0	0	1	1	1
PKMYT1	0	0	0	0	1	0	0	0	0	1	1	1
PLA2G4A	0	0	0	0	1	0	0	0	0	1	1	1
PLA2G6	0	0	0	0	1	0	0	0	0	1	1	1
PLCG2	1	0	0	0	0	0	0	0	0	1	1	1
PLEKHH1	0	0	0	0	1	0	0	0	0	1	1	1
PLEKHH2	0	0	0	0	1	0	0	0	0	1	1	1
PLGRKT	0	0	1	0	0	0	0	0	0	1	1	1
PLK4	0	0	0	0	1	0	0	0	0	1	1	1
PLSCR5	0	0	0	0	1	0	0	0	0	1	1	1
PLXNA2	0	0	0	0	1	0	0	0	0	1	1	1
PM20D1	0	0	0	0	0	1	0	0	0	1	1	1
PMS2	1	0	0	0	0	0	0	0	0	1	1	1
PNCK	0	0	0	0	1	0	0	0	0	1	1	1
PNMAL2	0	0	0	0	1	0	0	0	0	1	1	1
PNPLA2	0	0	0	0	1	0	0	0	0	1	1	1
PNPLA5	0	0	0	0	1	0	0	0	0	1	1	1
PODN	0	0	0	0	1	0	0	0	0	1	1	1
PODXL2	0	0	0	0	1	0	0	0	0	1	1	1
POGLUT1	0	0	0	0	1	0	0	0	0	1	1	1
POLA1	0	0	0	1	0	0	0	0	0	1	1	1
POLA2	0	0	0	0	1	0	0	0	0	1	1	1
POLH	0	0	0	0	1	0	0	0	0	1	1	1
POLR1B	0	0	0	0	1	0	0	0	0	1	1	1
POLR2B	0	0	0	1	0	0	0	0	0	1	1	1
POLR2H	0	0	0	0	1	0	0	0	0	1	1	1
POLR3B	0	1	0	0	0	0	0	0	0	1	1	1
POTEJ	0	0	0	0	1	0	0	0	0	1	1	1
POU2F2	0	0	0	0	1	0	0	0	0	1	1	1
POU6F2	0	0	0	0	1	0	0	0	0	1	1	1
PPAPDC1B	0	0	0	0	1	0	0	0	0	1	1	1
PPID	0	0	0	0	1	0	0	0	0	1	1	1
PPOX	0	0	0	0	1	0	0	0	0	1	1	1
PPP1CA	0	0	0	0	1	0	0	0	0	1	1	1
PPP1R12A	0	0	0	0	1	0	0	0	0	1	1	1
PPP1R1C	0	0	0	0	1	0	0	0	0	1	1	1
PPP1R21	0	0	0	0	1	0	0	0	0	1	1	1
PPP1R26	0	0	0	0	1	0	0	0	0	1	1	1
PPP1R27	0	0	0	0	1	0	0	0	0	1	1	1
PPP1R32	0	0	0	0	0	1	0	0	0	1	1	1
PPP2R5B	0	0	0	0	1	0	0	0	0	1	1	1
PPP3CB	0	1	0	0	0	0	0	0	0	1	1	1
PRAMEF12	0	0	0	0	1	0	0	0	0	1	1	1
PREX2	0	0	0	0	1	0	0	0	0	1	1	1
PRG4	0	0	0	0	1	0	0	0	0	1	1	1
PRICKLE2	0	0	0	0	1	0	0	0	0	1	1	1
PRICKLE4	0	0	0	0	1	0	0	0	0	1	1	1
PRKCE	0	0	0	0	0	1	0	0	0	1	1	1
PRKCG	0	0	0	0	1	0	0	0	0	1	1	1
PRKD3	0	0	0	1	0	0	0	0	0	1	1	1
PRKG1	0	0	0	0	1	0	0	0	0	1	1	1
PROCR	0	0	0	0	0	1	0	0	0	1	1	1
PRODH2	0	0	0	0	1	0	0	0	0	1	1	1
PROKR2	0	0	0	0	1	0	0	0	0	1	1	1
PROM2	0	0	0	0	1	0	0	0	0	1	1	1
PROZ	0	0	0	0	1	0	0	0	0	1	1	1
PRPF39	0	0	0	0	1	0	0	0	0	1	1	1
PRPF8	0	0	0	0	1	0	0	0	0	1	1	1
PRR14	0	0	0	0	1	0	0	0	0	1	1	1
PRRC2C	0	0	0	0	1	0	0	0	0	1	1	1
PRSS21	0	0	0	1	0	0	0	0	0	1	1	1
PRSS35	0	0	0	0	1	0	0	0	0	1	1	1
PRSS8	0	0	0	0	1	0	0	0	0	1	1	1
PRX	0	0	0	0	1	0	0	0	0	1	1	1
PSG4	0	0	0	0	1	0	0	0	0	1	1	1
PSMC2	0	0	0	0	1	0	0	0	0	1	1	1
PSMD11	0	0	0	0	1	0	0	0	0	1	1	1
PTBP3	0	0	0	0	1	0	0	0	0	1	1	1
PTCD1	1	0	0	0	0	0	0	0	0	1	1	1
PTCD3	0	0	0	0	1	0	0	0	0	1	1	1
PTCHD3	0	0	0	0	1	0	0	0	0	1	1	1
PTHLH	0	0	0	0	1	0	0	0	0	1	1	1
PTK6	0	0	0	0	1	0	0	0	0	1	1	1
PTPRB	0	0	0	1	0	0	0	0	0	1	1	1
PTPRC	0	0	0	0	1	0	0	0	0	1	1	1
PTPRJ	0	0	0	0	1	0	0	0	0	1	1	1
PTPRS	0	0	0	0	1	0	0	0	0	1	1	1
PUM2	0	0	0	0	1	0	0	0	0	1	1	1
PVALB	0	0	0	0	1	0	0	0	0	1	1	1
PYGB	1	0	0	0	0	0	0	0	0	1	1	1
PYGM	0	0	0	0	1	0	0	0	0	1	1	1
QSOX2	0	0	0	0	1	0	0	0	0	1	1	1
RAB11FIP5	0	0	0	0	1	0	0	0	0	1	1	1
RAB19	0	0	0	0	1	0	0	0	0	1	1	1
RAB7L1	1	0	0	0	0	0	0	0	0	1	1	1
RABEP2	0	0	0	0	1	0	0	0	0	1	1	1
RABL5	0	0	0	0	0	1	0	0	0	1	1	1
RABL6	1	0	0	0	0	0	0	0	0	1	1	1
RAD17	0	0	0	0	1	0	0	0	0	1	1	1
RAD54B	0	0	0	0	0	1	0	0	0	1	1	1
RAD54L2	0	0	0	0	1	0	0	0	0	1	1	1
RAF1	0	0	0	0	1	0	0	0	0	1	1	1
RAG2	0	0	0	0	1	0	0	0	0	1	1	1
RALGAPA1	0	0	0	0	1	0	0	0	0	1	1	1
RAP1GDS1	0	0	0	0	0	1	0	0	0	1	1	1
RASA2	0	0	0	0	1	0	0	0	0	1	1	1
RASGEF1C	0	0	0	0	1	0	0	0	0	1	1	1
RASGRF1	0	0	0	0	1	0	0	0	0	1	1	1
RASL11A	0	1	0	0	0	0	0	0	0	1	1	1
RASL12	0	0	0	0	1	0	0	0	0	1	1	1
RBAK	0	1	0	0	0	0	0	0	0	1	1	1
RBBP8	1	0	0	0	0	0	0	0	0	1	1	1
RBFOX2	0	0	0	0	0	0	0	1	0	1	1	1
RBM12B	0	0	0	0	1	0	0	0	0	1	1	1
RBM41	1	0	0	0	0	0	0	0	0	1	1	1
RBMXL2	0	0	0	0	1	0	0	0	0	1	1	1
RC3H1	0	0	0	0	1	0	0	0	0	1	1	1
RDH16	0	0	0	0	0	1	0	0	0	1	1	1
RET	0	0	0	0	1	0	0	0	0	1	1	1
REV1	0	0	0	0	1	0	0	0	0	1	1	1
RFC5	0	0	0	0	1	0	0	0	0	1	1	1
RGL2	0	0	0	0	1	0	0	0	0	1	1	1
RGS12	1	0	0	0	0	0	0	0	0	1	1	1
RHBDL1	0	0	0	0	1	0	0	0	0	1	1	1
RHO	0	0	0	0	1	0	0	0	0	1	1	1
RIF1	0	0	0	0	1	0	0	0	0	1	1	1
RILP	0	0	0	0	1	0	0	0	0	1	1	1
RIN2	0	0	0	1	0	0	0	0	0	1	1	1
RMND5B	0	0	0	0	1	0	0	0	0	1	1	1
RNASE8	0	0	0	0	1	0	0	0	0	1	1	1
RNF152	0	0	0	0	1	0	0	0	0	1	1	1
RNF157	0	0	0	0	1	0	0	0	0	1	1	1
RNF180	0	0	0	0	1	0	0	0	0	1	1	1
RNF216	0	0	0	0	1	0	0	0	0	1	1	1
RNF43	0	0	0	0	1	0	0	0	0	1	1	1
ROBO2	0	0	0	0	1	0	0	0	0	1	1	1
RP1-228P16.5	0	0	0	0	1	0	0	0	0	1	1	1
RP11-171N4.2	0	0	0	0	1	0	0	0	0	1	1	1
RP11-497E19.2	0	0	0	0	1	0	0	0	0	1	1	1
RP11-650K20.3	0	0	0	0	1	0	0	0	0	1	1	1
RP11-766F14.2	0	0	0	0	1	0	0	0	0	1	1	1
RPAP1	0	0	0	0	0	1	0	0	0	1	1	1
RPGR	0	1	0	0	0	0	0	0	0	1	1	1
RPRD1A	0	0	0	0	0	0	0	1	0	1	1	1
RPS4Y1	0	0	0	0	0	0	0	1	0	1	1	1
RPSAP58	1	0	0	0	0	0	0	0	0	1	1	1
RPTN	0	0	0	0	1	0	0	0	0	1	1	1
RRP1B	0	0	0	0	1	0	0	0	0	1	1	1
RSPH4A	0	0	0	0	1	0	0	0	0	1	1	1
RSPO1	0	0	0	0	1	0	0	0	0	1	1	1
RSPO2	0	0	0	0	1	0	0	0	0	1	1	1
RTCB	0	0	0	0	1	0	0	0	0	1	1	1
RTDR1	0	0	0	0	0	1	0	0	0	1	1	1
RTEL1	0	0	0	0	1	0	0	0	0	1	1	1
RTL1	0	0	0	0	1	0	0	0	0	1	1	1
RTP4	0	0	0	0	1	0	0	0	0	1	1	1
RUFY2	0	0	0	0	1	0	0	0	0	1	1	1
RXFP3	0	0	0	0	1	0	0	0	0	1	1	1
RXFP4	0	0	0	0	1	0	0	0	0	1	1	1
RYR1	0	0	0	0	1	0	0	0	0	1	1	1
RYR3	0	0	0	0	1	0	0	0	0	1	1	1
S1PR1	0	1	0	0	0	0	0	0	0	1	1	1
SAFB2	0	0	0	0	1	0	0	0	0	1	1	1
SCAI	0	0	0	0	1	0	0	0	0	1	1	1
SCAND3	0	0	0	0	0	1	0	0	0	1	1	1
SCG3	0	1	0	0	0	0	0	0	0	1	1	1
SCMH1	0	0	0	0	0	0	0	1	0	1	1	1
SCN2A	0	0	0	0	1	0	0	0	0	1	1	1
SCN4A	0	0	0	0	1	0	0	0	0	1	1	1
SCN5A	0	0	0	0	1	0	0	0	0	1	1	1
SCPEP1	0	0	0	0	1	0	0	0	0	1	1	1
SCUBE2	0	0	0	0	1	0	0	0	0	1	1	1
SCYL2	1	0	0	0	0	0	0	0	0	1	1	1
SDC2	0	0	0	0	1	0	0	0	0	1	1	1
SDF2	0	0	0	0	1	0	0	0	0	1	1	1
SDK1	0	0	0	0	1	0	0	0	0	1	1	1
SEC23B	0	0	0	0	1	0	0	0	0	1	1	1
SEC24D	0	0	0	0	1	0	0	0	0	1	1	1
SEC63	1	0	0	0	0	0	0	0	0	1	1	1
SECISBP2L	0	0	0	0	1	0	0	0	0	1	1	1
SEL1L	0	0	0	0	1	0	0	0	0	1	1	1
SEMA5A	0	0	0	0	0	0	0	1	0	1	1	1
SEMA6A	0	0	0	0	1	0	0	0	0	1	1	1
SENP2	0	0	0	0	1	0	0	0	0	1	1	1
SEPHS1	0	0	0	0	1	0	0	0	0	1	1	1
SERINC5	0	0	0	0	1	0	0	0	0	1	1	1
SERPINB4	0	0	0	0	0	0	0	1	0	1	1	1
SETD2	0	0	0	0	1	0	0	0	0	1	1	1
SETX	0	0	0	1	0	0	0	0	0	1	1	1
SEZ6	0	0	0	0	1	0	0	0	0	1	1	1
SF3B3	0	0	0	0	1	0	0	0	0	1	1	1
SGCA	0	0	0	0	1	0	0	0	0	1	1	1
SGCZ	0	0	0	0	1	0	0	0	0	1	1	1
SGK2	0	0	0	0	1	0	0	0	0	1	1	1
SGSM1	0	0	0	0	0	1	0	0	0	1	1	1
SH3BP4	0	0	0	0	1	0	0	0	0	1	1	1
SH3GL3	0	1	0	0	0	0	0	0	0	1	1	1
SH3PXD2B	0	0	0	0	1	0	0	0	0	1	1	1
SH3RF3	0	0	0	0	1	0	0	0	0	1	1	1
SHANK1	0	0	0	0	1	0	0	0	0	1	1	1
SHC3	0	0	0	0	1	0	0	0	0	1	1	1
SHCBP1	0	0	0	0	1	0	0	0	0	1	1	1
SHH	0	0	0	0	1	0	0	0	0	1	1	1
SIGLEC10	0	0	0	0	1	0	0	0	0	1	1	1
SIPA1L2	0	0	0	0	1	0	0	0	0	1	1	1
SIRPA	0	0	0	0	1	0	0	0	0	1	1	1
SKA1	0	0	0	0	1	0	0	0	0	1	1	1
SKIDA1	0	0	0	0	1	0	0	0	0	1	1	1
SKIV2L2	0	0	0	0	1	0	0	0	0	1	1	1
SKOR2	0	0	0	0	1	0	0	0	0	1	1	1
SLA	0	0	0	0	1	0	0	0	0	1	1	1
SLC10A7	0	0	0	0	1	0	0	0	0	1	1	1
SLC12A4	0	0	0	0	1	0	0	0	0	1	1	1
SLC17A5	0	0	0	0	1	0	0	0	0	1	1	1
SLC17A6	0	0	0	0	1	0	0	0	0	1	1	1
SLC18A2	0	1	0	0	0	0	0	0	0	1	1	1
SLC19A3	1	0	0	0	0	0	0	0	0	1	1	1
SLC23A1	0	0	0	0	1	0	0	0	0	1	1	1
SLC25A5	0	0	0	0	1	0	0	0	0	1	1	1
SLC26A9	0	0	0	0	1	0	0	0	0	1	1	1
SLC27A1	0	0	0	0	1	0	0	0	0	1	1	1
SLC28A2	0	0	0	0	1	0	0	0	0	1	1	1
SLC29A4	0	0	0	0	1	0	0	0	0	1	1	1
SLC30A2	0	0	0	0	1	0	0	0	0	1	1	1
SLC35G3	0	0	0	0	1	0	0	0	0	1	1	1
SLC43A3	0	0	0	0	1	0	0	0	0	1	1	1
SLC45A4	0	0	0	0	1	0	0	0	0	1	1	1
SLC4A4	0	0	0	0	1	0	0	0	0	1	1	1
SLC5A1	0	0	1	0	0	0	0	0	0	1	1	1
SLC6A2	0	0	0	0	1	0	0	0	0	1	1	1
SLC6A3	0	0	0	0	1	0	0	0	0	1	1	1
SLC7A11	0	0	0	0	1	0	0	0	0	1	1	1
SLC8A1	0	0	0	0	1	0	0	0	0	1	1	1
SLC8B1	0	0	0	0	1	0	0	0	0	1	1	1
SLC9A1	0	0	0	0	1	0	0	0	0	1	1	1
SLC9A3	1	0	0	0	0	0	0	0	0	1	1	1
SLC9C2	0	0	0	0	1	0	0	0	0	1	1	1
SLCO1B3	0	0	0	0	1	0	0	0	0	1	1	1
SLCO2B1	0	0	0	0	1	0	0	0	0	1	1	1
SLFN11	0	0	0	0	0	1	0	0	0	1	1	1
SLFN13	0	0	0	1	0	0	0	0	0	1	1	1
SLIT1	1	0	0	0	0	0	0	0	0	1	1	1
SLK	1	0	0	0	0	0	0	0	0	1	1	1
SLX4	1	0	0	0	0	0	0	0	0	1	1	1
SMAD4	0	0	0	0	1	0	0	0	0	1	1	1
SMC3	0	0	1	0	0	0	0	0	0	1	1	1
SMC5	0	1	0	0	0	0	0	0	0	1	1	1
SMEK1	0	0	0	0	1	0	0	0	0	1	1	1
SMG1	0	1	0	0	0	0	0	0	0	1	1	1
SMIM8	0	0	0	1	0	0	0	0	0	1	1	1
SMTN	0	0	0	0	1	0	0	0	0	1	1	1
SNAI3	0	0	0	0	1	0	0	0	0	1	1	1
SNIP1	0	0	0	0	1	0	0	0	0	1	1	1
SNRNP27	0	0	0	0	1	0	0	0	0	1	1	1
SNTG1	0	0	0	0	1	0	0	0	0	1	1	1
SNX14	0	0	0	0	1	0	0	0	0	1	1	1
SNX29	0	0	0	0	1	0	0	0	0	1	1	1
SOCS2	0	1	0	0	0	0	0	0	0	1	1	1
SOGA1	0	0	0	0	1	0	0	0	0	1	1	1
SORCS1	0	0	0	0	1	0	0	0	0	1	1	1
SORCS2	0	0	0	0	1	0	0	0	0	1	1	1
SORL1	0	0	0	0	1	0	0	0	0	1	1	1
SOX12	0	0	0	0	1	0	0	0	0	1	1	1
SP1	0	0	0	0	1	0	0	0	0	1	1	1
SPAG9	0	0	1	0	0	0	0	0	0	1	1	1
SPATA31A1	0	0	0	0	1	0	0	0	0	1	1	1
SPATS2L	1	0	0	0	0	0	0	0	0	1	1	1
SPDL1	0	0	0	0	1	0	0	0	0	1	1	1
SPDYA	0	0	0	0	1	0	0	0	0	1	1	1
SPDYE4	0	0	0	0	1	0	0	0	0	1	1	1
SPECC1L	0	0	0	1	0	0	0	0	0	1	1	1
SPEM1	0	0	0	0	1	0	0	0	0	1	1	1
SPERT	0	0	0	0	1	0	0	0	0	1	1	1
SPG11	0	0	0	0	1	0	0	0	0	1	1	1
SPG20	0	0	0	0	1	0	0	0	0	1	1	1
SPICE1	0	0	0	0	1	0	0	0	0	1	1	1
SPIRE1	0	0	0	0	0	1	0	0	0	1	1	1
SPNS2	1	0	0	0	0	0	0	0	0	1	1	1
SPOCD1	0	0	0	0	1	0	0	0	0	1	1	1
SPSB4	0	0	0	0	1	0	0	0	0	1	1	1
SPTA1	0	0	0	0	1	0	0	0	0	1	1	1
SPTB	0	0	0	0	1	0	0	0	0	1	1	1
SPTBN5	0	0	0	0	1	0	0	0	0	1	1	1
SREBF1	0	0	0	0	1	0	0	0	0	1	1	1
SRM	0	0	0	1	0	0	0	0	0	1	1	1
SRPK1	0	0	0	1	0	0	0	0	0	1	1	1
SRSF12	0	0	0	0	1	0	0	0	0	1	1	1
SSH3	0	0	0	0	1	0	0	0	0	1	1	1
SSPN	0	0	0	0	1	0	0	0	0	1	1	1
ST3GAL3	0	0	0	0	1	0	0	0	0	1	1	1
ST6GALNAC6	0	0	0	0	0	1	0	0	0	1	1	1
ST8SIA3	0	0	0	0	1	0	0	0	0	1	1	1
ST8SIA5	0	0	0	0	1	0	0	0	0	1	1	1
STAC	0	0	0	0	1	0	0	0	0	1	1	1
STAMBP	0	0	0	0	1	0	0	0	0	1	1	1
STAT2	1	0	0	0	0	0	0	0	0	1	1	1
STK11	0	0	0	0	1	0	0	0	0	1	1	1
STK19	0	1	0	0	0	0	0	0	0	1	1	1
STK31	0	0	0	0	0	1	0	0	0	1	1	1
STK32B	0	0	0	0	1	0	0	0	0	1	1	1
STMN1	0	0	0	0	1	0	0	0	0	1	1	1
STX7	0	0	0	0	1	0	0	0	0	1	1	1
SUGP2	0	0	0	0	1	0	0	0	0	1	1	1
SULF1	0	0	0	0	1	0	0	0	0	1	1	1
SULF2	0	0	0	0	1	0	0	0	0	1	1	1
SUN5	0	0	0	0	1	0	0	0	0	1	1	1
SUPT16H	0	0	0	0	1	0	0	0	0	1	1	1
SUPT4H1	0	0	0	0	0	1	0	0	0	1	1	1
SUV420H1	0	0	1	0	0	0	0	0	0	1	1	1
SV2B	0	0	0	0	1	0	0	0	0	1	1	1
SV2C	0	0	0	1	0	0	0	0	0	1	1	1
SVIL	0	0	0	0	1	0	0	0	0	1	1	1
SYCP2	0	0	0	0	1	0	0	0	0	1	1	1
SYK	0	0	0	1	0	0	0	0	0	1	1	1
SYNDIG1	0	0	0	0	1	0	0	0	0	1	1	1
SYNPO2	0	0	0	0	1	0	0	0	0	1	1	1
SYT13	0	0	0	0	0	1	0	0	0	1	1	1
SYT8	0	0	0	0	1	0	0	0	0	1	1	1
SYTL2	0	0	0	0	1	0	0	0	0	1	1	1
TAB3	0	0	0	0	1	0	0	0	0	1	1	1
TAF1	0	0	0	0	1	0	0	0	0	1	1	1
TANC2	0	0	0	0	1	0	0	0	0	1	1	1
TBC1D12	0	0	0	0	1	0	0	0	0	1	1	1
TBC1D15	0	0	0	0	1	0	0	0	0	1	1	1
TBC1D32	0	0	0	0	1	0	0	0	0	1	1	1
TBC1D8	0	0	0	0	1	0	0	0	0	1	1	1
TBC1D9	0	0	0	0	0	1	0	0	0	1	1	1
TC2N	0	0	0	0	0	0	0	1	0	1	1	1
TCEAL7	0	0	0	0	1	0	0	0	0	1	1	1
TCEB3	0	0	0	0	1	0	0	0	0	1	1	1
TCF25	0	0	0	0	1	0	0	0	0	1	1	1
TCF7	0	0	0	0	0	0	0	1	0	1	1	1
TCL1A	0	0	0	0	1	0	0	0	0	1	1	1
TECTA	1	0	0	0	0	0	0	0	0	1	1	1
TECTB	0	0	0	0	1	0	0	0	0	1	1	1
TEKT5	0	0	0	0	1	0	0	0	0	1	1	1
TENM2	0	0	0	0	1	0	0	0	0	1	1	1
TERF2	0	0	0	0	0	0	0	1	0	1	1	1
TESPA1	0	0	0	0	0	1	0	0	0	1	1	1
TET3	0	0	0	0	1	0	0	0	0	1	1	1
TF	0	0	0	0	1	0	0	0	0	1	1	1
TGFB1	0	0	0	0	1	0	0	0	0	1	1	1
TGFB2	0	0	0	0	1	0	0	0	0	1	1	1
TGFBR2	0	0	0	1	0	0	0	0	0	1	1	1
TGIF1	1	0	0	0	0	0	0	0	0	1	1	1
TGIF2LY	0	0	0	0	1	0	0	0	0	1	1	1
THOC1	0	0	0	0	1	0	0	0	0	1	1	1
THOC6	0	0	0	0	1	0	0	0	0	1	1	1
THOC7	0	0	0	0	1	0	0	0	0	1	1	1
THSD7B	0	0	0	0	1	0	0	0	0	1	1	1
TMC3	0	0	0	0	1	0	0	0	0	1	1	1
TMCO3	0	0	0	0	1	0	0	0	0	1	1	1
TMEM132C	0	0	0	0	1	0	0	0	0	1	1	1
TMEM132E	0	0	0	0	1	0	0	0	0	1	1	1
TMEM139	0	0	0	1	0	0	0	0	0	1	1	1
TMEM161A	0	0	0	0	1	0	0	0	0	1	1	1
TMEM176A	0	0	0	0	1	0	0	0	0	1	1	1
TMEM179	0	0	0	0	1	0	0	0	0	1	1	1
TMEM208	0	0	0	0	1	0	0	0	0	1	1	1
TMEM238	0	0	0	0	1	0	0	0	0	1	1	1
TMEM241	0	1	0	0	0	0	0	0	0	1	1	1
TMEM37	0	0	0	0	1	0	0	0	0	1	1	1
TMEM66	0	0	0	0	1	0	0	0	0	1	1	1
TMEM68	0	0	0	1	0	0	0	0	0	1	1	1
TMEM71	0	0	0	0	1	0	0	0	0	1	1	1
TMEM9B	0	0	0	0	1	0	0	0	0	1	1	1
TMF1	0	1	0	0	0	0	0	0	0	1	1	1
TMIGD2	0	0	0	0	1	0	0	0	0	1	1	1
TMPRSS13	0	0	0	0	1	0	0	0	0	1	1	1
TNFAIP3	0	1	0	0	0	0	0	0	0	1	1	1
TNFAIP6	0	0	0	0	1	0	0	0	0	1	1	1
TNFRSF11B	0	0	0	0	1	0	0	0	0	1	1	1
TNIP3	0	0	0	0	1	0	0	0	0	1	1	1
TNN	0	0	0	0	1	0	0	0	0	1	1	1
TNNT2	0	0	0	1	0	0	0	0	0	1	1	1
TNRC6A	0	0	0	0	1	0	0	0	0	1	1	1
TOM1	0	0	0	0	1	0	0	0	0	1	1	1
TOR1AIP1	0	0	0	0	1	0	0	0	0	1	1	1
TPO	0	0	0	0	1	0	0	0	0	1	1	1
TPR	0	0	0	0	1	0	0	0	0	1	1	1
TPRXL	0	0	0	0	1	0	0	0	0	1	1	1
TPT1	1	0	0	0	0	0	0	0	0	1	1	1
TRAF4	0	0	0	0	1	0	0	0	0	1	1	1
TRAF6	0	0	0	0	1	0	0	0	0	1	1	1
TRAP1	0	0	0	0	1	0	0	0	0	1	1	1
TRAPPC11	0	0	0	0	1	0	0	0	0	1	1	1
TRAPPC13	0	0	0	1	0	0	0	0	0	1	1	1
TRAV8-4	0	0	0	0	1	0	0	0	0	1	1	1
TRERF1	0	0	0	0	1	0	0	0	0	1	1	1
TRGV5	0	0	0	0	1	0	0	0	0	1	1	1
TRIM16L	0	0	0	0	1	0	0	0	0	1	1	1
TRIM24	0	1	0	0	0	0	0	0	0	1	1	1
TRIM32	0	0	0	0	1	0	0	0	0	1	1	1
TRIM38	0	0	0	0	1	0	0	0	0	1	1	1
TRIM49C	0	1	0	0	0	0	0	0	0	1	1	1
TRIM6	0	0	0	0	1	0	0	0	0	1	1	1
TRIM64C	0	0	0	0	1	0	0	0	0	1	1	1
TRIML2	0	0	0	0	1	0	0	0	0	1	1	1
TRIO	0	0	0	0	1	0	0	0	0	1	1	1
TRIP12	0	0	0	0	0	0	0	1	0	1	1	1
TRMT2B	1	0	0	0	0	0	0	0	0	1	1	1
TROVE2	0	0	0	0	1	0	0	0	0	1	1	1
TRPC6	0	0	0	0	1	0	0	0	0	1	1	1
TRPS1	0	0	0	0	1	0	0	0	0	1	1	1
TSC2	0	0	0	0	1	0	0	0	0	1	1	1
TSFM	0	0	0	0	1	0	0	0	0	1	1	1
TSGA10	0	0	0	0	1	0	0	0	0	1	1	1
TSNARE1	0	0	0	1	0	0	0	0	0	1	1	1
TTBK2	0	0	0	0	1	0	0	0	0	1	1	1
TTC16	0	0	0	0	1	0	0	0	0	1	1	1
TTC27	0	0	0	0	1	0	0	0	0	1	1	1
TTC40	0	0	0	0	1	0	0	0	0	1	1	1
TTC9B	0	0	0	0	1	0	0	0	0	1	1	1
TTLL9	0	0	0	0	0	0	0	1	0	1	1	1
TUBB3	0	0	0	0	1	0	0	0	0	1	1	1
TUSC3	0	0	0	0	1	0	0	0	0	1	1	1
TXNDC15	0	0	0	0	1	0	0	0	0	1	1	1
TXNDC16	0	0	0	0	0	0	0	1	0	1	1	1
TYK2	0	0	0	0	1	0	0	0	0	1	1	1
U2SURP	0	0	0	0	1	0	0	0	0	1	1	1
UBE2S	0	0	0	0	1	0	0	0	0	1	1	1
UBE2V2	0	0	0	0	1	0	0	0	0	1	1	1
UBE2Z	0	0	0	1	0	0	0	0	0	1	1	1
UBIAD1	0	0	0	0	1	0	0	0	0	1	1	1
UBQLN3	0	0	0	0	1	0	0	0	0	1	1	1
UHRF1BP1L	0	0	0	1	0	0	0	0	0	1	1	1
UHRF2	0	0	0	0	1	0	0	0	0	1	1	1
UIMC1	0	0	0	0	1	0	0	0	0	1	1	1
ULK1	0	0	0	0	1	0	0	0	0	1	1	1
UMODL1	0	0	0	0	1	0	0	0	0	1	1	1
URM1	0	0	0	0	1	0	0	0	0	1	1	1
UROC1	0	0	0	0	1	0	0	0	0	1	1	1
USP11	0	0	0	0	1	0	0	0	0	1	1	1
USP19	0	0	0	0	1	0	0	0	0	1	1	1
USP22	0	1	0	0	0	0	0	0	0	1	1	1
USP32	0	0	0	0	1	0	0	0	0	1	1	1
USP45	0	0	0	0	0	0	0	1	0	1	1	1
USP9X	1	0	0	0	0	0	0	0	0	1	1	1
UTRN	0	0	0	1	0	0	0	0	0	1	1	1
VAT1L	0	0	0	0	1	0	0	0	0	1	1	1
VCAM1	0	0	0	0	1	0	0	0	0	1	1	1
VCAN	0	0	1	0	0	0	0	0	0	1	1	1
VEGFA	0	0	0	0	1	0	0	0	0	1	1	1
VEZT	0	0	0	1	0	0	0	0	0	1	1	1
VPS41	0	0	0	0	1	0	0	0	0	1	1	1
VTI1A	0	0	0	0	1	0	0	0	0	1	1	1
VWA7	0	0	0	0	0	1	0	0	0	1	1	1
WAC	0	0	0	0	0	1	0	0	0	1	1	1
WARS	0	0	0	0	1	0	0	0	0	1	1	1
WASF3	0	0	0	0	1	0	0	0	0	1	1	1
WBP1L	1	0	0	0	0	0	0	0	0	1	1	1
WDFY1	1	0	0	0	0	0	0	0	0	1	1	1
WDR11	0	1	0	0	0	0	0	0	0	1	1	1
WDR12	1	0	0	0	0	0	0	0	0	1	1	1
WDR19	0	0	0	0	0	0	0	1	0	1	1	1
WDR4	0	0	0	0	0	0	0	1	0	1	1	1
WDR47	0	0	0	0	1	0	0	0	0	1	1	1
WDR49	0	0	0	0	1	0	0	0	0	1	1	1
WDR81	0	0	0	0	1	0	0	0	0	1	1	1
WDR90	0	0	1	0	0	0	0	0	0	1	1	1
WDR96	0	0	0	1	0	0	0	0	0	1	1	1
WDTC1	0	0	0	0	1	0	0	0	0	1	1	1
WFDC5	0	0	0	0	1	0	0	0	0	1	1	1
WHSC1L1	0	0	0	0	1	0	0	0	0	1	1	1
WIPF1	0	0	1	0	0	0	0	0	0	1	1	1
WNK4	0	0	0	0	1	0	0	0	0	1	1	1
WNT7A	0	0	0	0	1	0	0	0	0	1	1	1
WSB1	0	0	0	0	0	1	0	0	0	1	1	1
WSCD2	0	0	0	0	0	1	0	0	0	1	1	1
WWOX	0	0	0	0	1	0	0	0	0	1	1	1
XIRP2	0	0	0	0	1	0	0	0	0	1	1	1
XPNPEP3	0	0	0	0	1	0	0	0	0	1	1	1
XPO4	0	1	0	0	0	0	0	0	0	1	1	1
XPO7	0	0	0	0	1	0	0	0	0	1	1	1
XRN2	0	1	0	0	0	0	0	0	0	1	1	1
YIPF1	0	1	0	0	0	0	0	0	0	1	1	1
YLPM1	0	0	0	0	0	1	0	0	0	1	1	1
YME1L1	0	0	0	0	0	1	0	0	0	1	1	1
YTHDC2	0	0	0	0	1	0	0	0	0	1	1	1
ZBTB2	0	0	1	0	0	0	0	0	0	1	1	1
ZBTB21	0	0	0	0	1	0	0	0	0	1	1	1
ZBTB3	0	0	0	0	1	0	0	0	0	1	1	1
ZBTB40	0	0	0	0	1	0	0	0	0	1	1	1
ZC3HAV1	0	0	0	1	0	0	0	0	0	1	1	1
ZCCHC16	0	0	0	0	1	0	0	0	0	1	1	1
ZCCHC6	0	0	0	0	1	0	0	0	0	1	1	1
ZDHHC11B	0	0	0	0	1	0	0	0	0	1	1	1
ZDHHC16	0	0	0	0	0	1	0	0	0	1	1	1
ZDHHC23	0	0	0	0	1	0	0	0	0	1	1	1
ZFAND6	0	0	0	0	1	0	0	0	0	1	1	1
ZFHX2	1	0	0	0	0	0	0	0	0	1	1	1
ZFHX3	0	0	0	0	1	0	0	0	0	1	1	1
ZFP28	0	0	0	0	1	0	0	0	0	1	1	1
ZFP36L2	0	0	0	1	0	0	0	0	0	1	1	1
ZFP37	0	0	0	0	1	0	0	0	0	1	1	1
ZFP62	0	0	0	0	1	0	0	0	0	1	1	1
ZFPM2	0	0	0	0	1	0	0	0	0	1	1	1
ZFR	0	0	1	0	0	0	0	0	0	1	1	1
ZFYVE9	0	0	0	0	1	0	0	0	0	1	1	1
ZKSCAN1	0	0	0	0	1	0	0	0	0	1	1	1
ZNF155	0	0	0	0	1	0	0	0	0	1	1	1
ZNF20	0	0	0	0	1	0	0	0	0	1	1	1
ZNF202	0	0	0	0	1	0	0	0	0	1	1	1
ZNF214	0	0	0	1	0	0	0	0	0	1	1	1
ZNF224	0	1	0	0	0	0	0	0	0	1	1	1
ZNF256	0	0	0	0	1	0	0	0	0	1	1	1
ZNF26	0	0	0	1	0	0	0	0	0	1	1	1
ZNF33B	0	0	0	0	1	0	0	0	0	1	1	1
ZNF343	0	0	0	0	0	1	0	0	0	1	1	1
ZNF346	0	0	0	0	1	0	0	0	0	1	1	1
ZNF366	0	0	0	0	1	0	0	0	0	1	1	1
ZNF395	0	0	1	0	0	0	0	0	0	1	1	1
ZNF438	0	0	0	0	1	0	0	0	0	1	1	1
ZNF44	0	0	0	0	1	0	0	0	0	1	1	1
ZNF441	1	0	0	0	0	0	0	0	0	1	1	1
ZNF451	0	0	0	0	0	1	0	0	0	1	1	1
ZNF513	0	0	0	0	1	0	0	0	0	1	1	1
ZNF532	0	0	0	0	1	0	0	0	0	1	1	1
ZNF549	0	0	0	0	1	0	0	0	0	1	1	1
ZNF551	0	1	0	0	0	0	0	0	0	1	1	1
ZNF552	0	0	0	0	1	0	0	0	0	1	1	1
ZNF562	0	0	0	0	1	0	0	0	0	1	1	1
ZNF582	0	0	0	0	1	0	0	0	0	1	1	1
ZNF587B	0	0	0	0	1	0	0	0	0	1	1	1
ZNF589	0	0	0	0	0	1	0	0	0	1	1	1
ZNF596	0	0	0	0	1	0	0	0	0	1	1	1
ZNF599	0	0	0	0	1	0	0	0	0	1	1	1
ZNF619	0	0	0	0	1	0	0	0	0	1	1	1
ZNF622	0	0	0	0	1	0	0	0	0	1	1	1
ZNF645	0	0	0	0	1	0	0	0	0	1	1	1
ZNF648	0	0	0	0	1	0	0	0	0	1	1	1
ZNF662	0	0	0	0	1	0	0	0	0	1	1	1
ZNF665	0	0	0	0	1	0	0	0	0	1	1	1
ZNF672	0	0	0	0	1	0	0	0	0	1	1	1
ZNF674	0	0	0	0	1	0	0	0	0	1	1	1
ZNF679	0	0	0	0	1	0	0	0	0	1	1	1
ZNF680	0	0	0	0	1	0	0	0	0	1	1	1
ZNF687	0	0	0	0	1	0	0	0	0	1	1	1
ZNF704	0	0	0	0	1	0	0	0	0	1	1	1
ZNF708	0	0	0	0	1	0	0	0	0	1	1	1
ZNF729	0	0	0	0	1	0	0	0	0	1	1	1
ZNF776	1	0	0	0	0	0	0	0	0	1	1	1
ZNF777	0	0	0	0	0	0	0	0	1	1	1	1
ZNF793	0	0	0	0	1	0	0	0	0	1	1	1
ZNF808	0	0	0	0	1	0	0	0	0	1	1	1
ZNF816	0	1	0	0	0	0	0	0	0	1	1	1
ZNF865	0	0	0	0	1	0	0	0	0	1	1	1
ZNF891	0	0	0	0	1	0	0	0	0	1	1	1
ZNRF4	0	0	0	0	1	0	0	0	0	1	1	1
ZSCAN2	0	0	0	0	1	0	0	0	0	1	1	1
ZSWIM6	0	0	0	0	1	0	0	0	0	1	1	1
ZUFSP	0	0	0	0	1	0	0	0	0	1	1	1
ZYG11B	0	0	0	0	0	0	0	1	0	1	1	1
CRC
Hugo_Symbol	Frame_Shift_Del	Frame_Shift_Ins	In_Frame_Del	In_Frame_Ins	Missense_Mutation	Nonsense_Mutation	Nonstop_Mutation	Splice_Site	Translation_Start_Site	total	MutatedSamples	AlteredSamples
APC	7	7	0	0	4	32	0	2	0	52	33	33
TP53	2	0	1	0	19	1	0	1	0	24	24	24
TTN	2	0	2	0	43	5	0	0	0	52	21	21
KRAS	0	0	0	0	21	0	0	0	0	21	21	21
RYR1	0	0	1	0	15	1	0	1	0	18	13	13
LRP2	2	0	0	1	12	3	0	0	0	18	11	11
SYNE1	1	0	0	0	18	1	0	1	0	21	10	10
MUC16	1	0	1	0	16	1	0	0	0	19	10	10
DYNC2H1	3	1	0	0	10	1	0	1	0	16	10	10
UNC80	0	0	0	0	9	1	0	0	0	10	10	10
PKHD1L1	0	0	1	1	10	2	0	1	0	15	9	9
DNAH5	0	1	0	0	12	1	0	0	0	14	9	9
OBSCN	0	0	0	0	12	0	0	0	0	12	9	9
DMD	2	1	0	0	5	3	0	0	0	11	9	9
CSMD3	0	1	0	0	12	1	0	0	0	14	8	8
FAT4	1	0	0	0	12	1	0	0	0	14	8	8
SPTA1	0	1	0	0	10	1	0	1	0	13	8	8
BRAF	0	0	0	0	8	0	0	0	0	8	8	8
FLG	1	0	0	0	6	1	0	0	0	8	8	8
KIAA2022	1	1	0	0	5	1	0	0	0	8	8	8
NEB	1	2	0	0	10	1	0	0	0	14	7	7
LRP1B	0	0	0	0	10	2	0	0	0	12	7	7
LAMA3	1	1	0	0	8	1	0	0	0	11	7	7
COL6A3	0	0	0	0	8	2	0	0	0	10	7	7
ZFHX4	0	0	0	0	10	0	0	0	0	10	7	7
DPP10	0	0	0	0	8	0	0	0	0	8	7	7
NRXN1	1	0	0	0	7	0	0	0	0	8	7	7
TENM2	1	0	1	0	5	0	0	1	0	8	7	7
TNXB	0	0	0	0	8	0	0	0	0	8	7	7
YLPM1	0	1	0	0	6	1	0	0	0	8	7	7
ANKRD26	2	1	0	0	4	0	0	0	0	7	7	7
DNAH11	0	0	1	0	6	0	0	0	0	7	7	7
LTBP2	1	1	0	0	5	0	0	0	0	7	7	7
RYR3	0	0	0	0	7	5	0	0	0	12	6	6
RYR2	0	0	0	0	9	2	0	0	0	11	6	6
FAT3	2	0	0	0	8	0	0	0	0	10	6	6
CTNNB1	1	0	0	0	6	0	0	1	1	9	6	6
KIF26B	0	0	0	0	9	0	0	0	0	9	6	6
PCLO	1	1	0	0	7	0	0	0	0	9	6	6
PIK3CG	2	0	0	0	7	0	0	0	0	9	6	6
TAF1L	0	2	0	0	7	0	0	0	0	9	6	6
AHNAK2	0	0	0	0	8	0	0	0	0	8	6	6
COL6A5	0	1	0	0	6	1	0	0	0	8	6	6
LAMA5	1	0	0	0	7	0	0	0	0	8	6	6
RANBP2	2	0	0	0	6	0	0	0	0	8	6	6
CNTN6	1	0	0	0	4	1	0	1	0	7	6	6
DNAH9	2	1	0	0	3	1	0	0	0	7	6	6
GRIK2	0	0	0	0	6	0	0	1	0	7	6	6
HERC2	0	0	1	0	6	0	0	0	0	7	6	6
MYO15A	0	0	0	0	7	0	0	0	0	7	6	6
CDH10	1	0	0	0	5	0	0	0	0	6	6	6
CUBN	0	0	0	0	6	0	0	0	0	6	6	6
DLC1	0	0	0	0	5	1	0	0	0	6	6	6
DNAH17	0	0	0	0	5	1	0	0	0	6	6	6
MUC4	0	0	1	0	5	0	0	0	0	6	6	6
PDZD2	1	0	0	0	5	0	0	0	0	6	6	6
PTPRU	0	0	0	0	4	2	0	0	0	6	6	6
SCN2A	0	0	0	0	6	0	0	0	0	6	6	6
SMAD3	0	0	0	0	4	1	0	1	0	6	6	6
USH2A	0	0	0	0	11	0	0	0	0	11	5	5
ABCA13	1	0	1	0	8	0	0	0	0	10	5	5
LPHN3	0	0	0	0	8	2	0	0	0	10	5	5
NLRC5	3	1	1	0	4	0	0	1	0	10	5	5
CACNA1E	0	0	0	0	9	0	0	0	0	9	5	5
WDFY4	1	0	0	0	8	0	0	0	0	9	5	5
FBXW7	0	0	0	0	4	4	0	0	0	8	5	5
TCF20	1	0	0	0	5	2	0	0	0	8	5	5
ZSCAN5A	0	0	0	0	8	0	0	0	0	8	5	5
CNTNAP2	0	0	0	0	7	0	0	0	0	7	5	5
DCHS1	2	0	0	0	5	0	0	0	0	7	5	5
DNAH7	0	0	0	0	7	0	0	0	0	7	5	5
FSIP2	0	1	0	0	4	2	0	0	0	7	5	5
HMCN1	1	1	0	0	5	0	0	0	0	7	5	5
LAMA2	0	0	0	0	7	0	0	0	0	7	5	5
MYH7	0	0	0	0	6	1	0	0	0	7	5	5
MYO3A	0	0	0	0	6	1	0	0	0	7	5	5
PRKDC	0	0	0	0	6	0	0	1	0	7	5	5
PZP	0	0	0	0	5	2	0	0	0	7	5	5
ROBO1	0	0	0	0	6	1	0	0	0	7	5	5
SDK1	0	0	0	0	7	0	0	0	0	7	5	5
VWF	0	0	0	0	6	0	0	1	0	7	5	5
WDR17	0	0	0	0	7	0	0	0	0	7	5	5
BSN	0	0	0	0	6	0	0	0	0	6	5	5
CADPS	0	1	0	1	4	0	0	0	0	6	5	5
COL11A1	0	0	0	0	4	1	0	1	0	6	5	5
COL4A1	1	0	0	0	5	0	0	0	0	6	5	5
DNHD1	0	0	0	0	5	1	0	0	0	6	5	5
EP300	1	0	0	0	3	2	0	0	0	6	5	5
EP400	0	0	0	1	4	1	0	0	0	6	5	5
FAT1	3	0	0	0	3	0	0	0	0	6	5	5
FBN3	1	0	0	0	5	0	0	0	0	6	5	5
FN1	0	0	0	0	3	3	0	0	0	6	5	5
HEATR1	0	0	0	2	4	0	0	0	0	6	5	5
HSPG2	0	0	0	0	6	0	0	0	0	6	5	5
LRRK2	0	0	0	0	5	1	0	0	0	6	5	5
MICAL3	1	1	0	0	4	0	0	0	0	6	5	5
MYCBP2	0	0	0	0	6	0	0	0	0	6	5	5
PCDHGB2	0	0	0	0	6	0	0	0	0	6	5	5
PCNXL2	0	1	0	0	5	0	0	0	0	6	5	5
PXDN	0	1	0	1	4	0	0	0	0	6	5	5
SHCBP1L	2	1	0	0	3	0	0	0	0	6	5	5
SPTB	0	0	0	0	6	0	0	0	0	6	5	5
SPTBN1	0	0	1	0	5	0	0	0	0	6	5	5
TECTA	0	0	0	0	5	1	0	0	0	6	5	5
TNR	1	0	0	0	5	0	0	0	0	6	5	5
TTC3	2	0	0	0	4	0	0	0	0	6	5	5
VPS13B	0	0	0	0	6	0	0	0	0	6	5	5
ABCC8	0	0	0	0	5	0	0	0	0	5	5	5
AGBL1	0	0	0	0	5	0	0	0	0	5	5	5
B4GALNT3	0	0	0	0	5	0	0	0	0	5	5	5
BAI3	0	0	0	0	5	0	0	0	0	5	5	5
C2orf71	1	0	0	0	4	0	0	0	0	5	5	5
CACNA1H	0	0	0	0	5	0	0	0	0	5	5	5
CCDC171	0	1	0	0	3	1	0	0	0	5	5	5
CDON	0	0	0	0	5	0	0	0	0	5	5	5
CHD6	0	0	0	0	4	1	0	0	0	5	5	5
CHD9	1	1	0	0	3	0	0	0	0	5	5	5
COL27A1	0	0	0	0	5	0	0	0	0	5	5	5
COL5A3	2	0	0	0	2	0	0	1	0	5	5	5
COL6A6	0	0	1	0	4	0	0	0	0	5	5	5
CSMD2	0	0	0	0	5	0	0	0	0	5	5	5
DLEC1	0	0	1	0	3	1	0	0	0	5	5	5
DOCK10	0	0	0	0	5	0	0	0	0	5	5	5
EVC2	0	0	0	0	5	0	0	0	0	5	5	5
FBN1	0	0	0	0	5	0	0	0	0	5	5	5
HECTD4	1	1	0	0	2	1	0	0	0	5	5	5
INADL	0	0	1	0	4	0	0	0	0	5	5	5
JAG2	0	0	1	0	4	0	0	0	0	5	5	5
MED12	0	0	0	0	5	0	0	0	0	5	5	5
MPDZ	0	1	1	0	2	1	0	0	0	5	5	5
MYO5A	0	0	0	0	4	1	0	0	0	5	5	5
MYT1L	0	0	0	0	5	0	0	0	0	5	5	5
NMBR	0	0	0	0	5	0	0	0	0	5	5	5
PAPPA2	0	0	0	0	4	1	0	0	0	5	5	5
PCDH10	0	0	0	0	4	1	0	0	0	5	5	5
PCDH17	1	0	0	0	4	0	0	0	0	5	5	5
PEAK1	0	0	0	0	4	1	0	0	0	5	5	5
SMAD2	0	0	0	0	5	0	0	0	0	5	5	5
SPATA31D1	0	0	0	0	4	1	0	0	0	5	5	5
SPTAN1	0	0	0	0	5	0	0	0	0	5	5	5
TACC2	1	0	1	0	3	0	0	0	0	5	5	5
UBN2	0	0	0	0	4	1	0	0	0	5	5	5
UNC79	1	1	0	0	3	0	0	0	0	5	5	5
WDFY3	1	0	0	0	4	0	0	0	0	5	5	5
ZNF536	0	0	0	0	4	1	0	0	0	5	5	5
RP1	0	0	0	0	14	0	0	0	0	14	4	4
XIRP2	0	0	0	0	10	0	0	0	0	10	4	4
REV3L	1	0	0	0	7	1	0	0	0	9	4	4
C12orf55	1	0	0	0	7	0	0	0	0	8	4	4
NALCN	0	0	0	0	7	1	0	0	0	8	4	4
RELN	0	0	0	0	7	1	0	0	0	8	4	4
C2orf16	0	0	0	0	7	0	0	0	0	7	4	4
LAMA1	0	0	0	0	6	0	0	1	0	7	4	4
SYNE2	0	0	1	1	3	2	0	0	0	7	4	4
ALS2	1	1	0	0	4	0	0	0	0	6	4	4
ATP10A	0	0	0	0	6	0	0	0	0	6	4	4
BMPR2	4	0	0	0	1	1	0	0	0	6	4	4
CACNA1B	0	0	1	0	5	0	0	0	0	6	4	4
DOCK3	0	0	0	0	6	0	0	0	0	6	4	4
FCGBP	1	0	0	0	5	0	0	0	0	6	4	4
FLNC	0	1	0	0	5	0	0	0	0	6	4	4
GCC2	0	0	0	0	4	2	0	0	0	6	4	4
GOLGB1	0	0	0	1	3	1	0	0	1	6	4	4
KIAA1109	0	1	0	0	5	0	0	0	0	6	4	4
KMT2D	2	0	0	0	3	1	0	0	0	6	4	4
MGA	1	0	0	0	4	1	0	0	0	6	4	4
MYH6	0	0	0	0	6	0	0	0	0	6	4	4
PLCE1	1	0	0	0	4	1	0	0	0	6	4	4
RNF213	0	0	0	0	6	0	0	0	0	6	4	4
SACS	0	0	0	0	6	0	0	0	0	6	4	4
SETX	1	0	0	0	4	1	0	0	0	6	4	4
SOX9	0	3	1	0	0	2	0	0	0	6	4	4
ACVR2A	1	0	0	0	3	1	0	0	0	5	4	4
ADAMTS7	1	0	0	0	4	0	0	0	0	5	4	4
AEBP1	1	0	1	0	3	0	0	0	0	5	4	4
ALDH3A2	0	0	0	1	4	0	0	0	0	5	4	4
ANK2	2	0	0	0	3	0	0	0	0	5	4	4
ANK3	1	1	0	0	3	0	0	0	0	5	4	4
APOB	0	0	0	0	4	1	0	0	0	5	4	4
BDP1	0	0	0	0	4	0	0	1	0	5	4	4
BRWD3	0	0	0	0	5	0	0	0	0	5	4	4
C5orf42	1	2	0	0	2	0	0	0	0	5	4	4
CNTN1	0	0	0	0	5	0	0	0	0	5	4	4
COL24A1	0	0	0	1	4	0	0	0	0	5	4	4
DNAH10	0	0	0	1	3	1	0	0	0	5	4	4
DNAH2	0	0	0	0	5	0	0	0	0	5	4	4
DNAH3	0	0	0	0	4	1	0	0	0	5	4	4
DSCAM	0	0	0	0	5	0	0	0	0	5	4	4
ENC1	0	0	0	0	5	0	0	0	0	5	4	4
ERBB3	0	0	0	0	5	0	0	0	0	5	4	4
F10	1	0	0	0	4	0	0	0	0	5	4	4
FAT2	0	0	0	0	3	2	0	0	0	5	4	4
FREM2	0	0	0	0	5	0	0	0	0	5	4	4
KDM5A	0	0	0	0	5	0	0	0	0	5	4	4
KIAA0319	0	0	0	0	4	0	0	1	0	5	4	4
KIF7	1	0	0	0	4	0	0	0	0	5	4	4
LAMB4	0	0	0	0	4	1	0	0	0	5	4	4
MDN1	1	0	0	0	3	1	0	0	0	5	4	4
MFN2	2	0	0	0	3	0	0	0	0	5	4	4
MROH2B	0	0	1	0	3	1	0	0	0	5	4	4
MTTP	1	0	0	0	3	0	0	1	0	5	4	4
MUC12	0	0	0	0	5	0	0	0	0	5	4	4
MUC5B	0	0	0	0	5	0	0	0	0	5	4	4
MYH2	0	0	0	0	5	0	0	0	0	5	4	4
NLRP5	0	0	0	0	5	0	0	0	0	5	4	4
NPHP1	1	0	0	0	2	2	0	0	0	5	4	4
[truncated: 7,491 more rows]

## Sheet: CRC
Hugo_Symbol	Frame_Shift_Del	Frame_Shift_Ins	In_Frame_Del	In_Frame_Ins	Missense_Mutation	Nonsense_Mutation	Nonstop_Mutation	Splice_Site	Translation_Start_Site	total	MutatedSamples	AlteredSamples
APC	7	7	0	0	4	32	0	2	0	52	33	33
TP53	2	0	1	0	19	1	0	1	0	24	24	24
TTN	2	0	2	0	43	5	0	0	0	52	21	21
KRAS	0	0	0	0	21	0	0	0	0	21	21	21
RYR1	0	0	1	0	15	1	0	1	0	18	13	13
LRP2	2	0	0	1	12	3	0	0	0	18	11	11
SYNE1	1	0	0	0	18	1	0	1	0	21	10	10
MUC16	1	0	1	0	16	1	0	0	0	19	10	10
DYNC2H1	3	1	0	0	10	1	0	1	0	16	10	10
UNC80	0	0	0	0	9	1	0	0	0	10	10	10
PKHD1L1	0	0	1	1	10	2	0	1	0	15	9	9
DNAH5	0	1	0	0	12	1	0	0	0	14	9	9
OBSCN	0	0	0	0	12	0	0	0	0	12	9	9
DMD	2	1	0	0	5	3	0	0	0	11	9	9
CSMD3	0	1	0	0	12	1	0	0	0	14	8	8
FAT4	1	0	0	0	12	1	0	0	0	14	8	8
SPTA1	0	1	0	0	10	1	0	1	0	13	8	8
BRAF	0	0	0	0	8	0	0	0	0	8	8	8
FLG	1	0	0	0	6	1	0	0	0	8	8	8
KIAA2022	1	1	0	0	5	1	0	0	0	8	8	8
NEB	1	2	0	0	10	1	0	0	0	14	7	7
LRP1B	0	0	0	0	10	2	0	0	0	12	7	7
LAMA3	1	1	0	0	8	1	0	0	0	11	7	7
COL6A3	0	0	0	0	8	2	0	0	0	10	7	7
ZFHX4	0	0	0	0	10	0	0	0	0	10	7	7
DPP10	0	0	0	0	8	0	0	0	0	8	7	7
NRXN1	1	0	0	0	7	0	0	0	0	8	7	7
TENM2	1	0	1	0	5	0	0	1	0	8	7	7
TNXB	0	0	0	0	8	0	0	0	0	8	7	7
YLPM1	0	1	0	0	6	1	0	0	0	8	7	7
ANKRD26	2	1	0	0	4	0	0	0	0	7	7	7
DNAH11	0	0	1	0	6	0	0	0	0	7	7	7
LTBP2	1	1	0	0	5	0	0	0	0	7	7	7
RYR3	0	0	0	0	7	5	0	0	0	12	6	6
RYR2	0	0	0	0	9	2	0	0	0	11	6	6
FAT3	2	0	0	0	8	0	0	0	0	10	6	6
CTNNB1	1	0	0	0	6	0	0	1	1	9	6	6
KIF26B	0	0	0	0	9	0	0	0	0	9	6	6
PCLO	1	1	0	0	7	0	0	0	0	9	6	6
PIK3CG	2	0	0	0	7	0	0	0	0	9	6	6
TAF1L	0	2	0	0	7	0	0	0	0	9	6	6
AHNAK2	0	0	0	0	8	0	0	0	0	8	6	6
COL6A5	0	1	0	0	6	1	0	0	0	8	6	6
LAMA5	1	0	0	0	7	0	0	0	0	8	6	6
RANBP2	2	0	0	0	6	0	0	0	0	8	6	6
CNTN6	1	0	0	0	4	1	0	1	0	7	6	6
DNAH9	2	1	0	0	3	1	0	0	0	7	6	6
GRIK2	0	0	0	0	6	0	0	1	0	7	6	6
HERC2	0	0	1	0	6	0	0	0	0	7	6	6
MYO15A	0	0	0	0	7	0	0	0	0	7	6	6
CDH10	1	0	0	0	5	0	0	0	0	6	6	6
CUBN	0	0	0	0	6	0	0	0	0	6	6	6
DLC1	0	0	0	0	5	1	0	0	0	6	6	6
DNAH17	0	0	0	0	5	1	0	0	0	6	6	6
MUC4	0	0	1	0	5	0	0	0	0	6	6	6
PDZD2	1	0	0	0	5	0	0	0	0	6	6	6
PTPRU	0	0	0	0	4	2	0	0	0	6	6	6
SCN2A	0	0	0	0	6	0	0	0	0	6	6	6
SMAD3	0	0	0	0	4	1	0	1	0	6	6	6
USH2A	0	0	0	0	11	0	0	0	0	11	5	5
ABCA13	1	0	1	0	8	0	0	0	0	10	5	5
LPHN3	0	0	0	0	8	2	0	0	0	10	5	5
NLRC5	3	1	1	0	4	0	0	1	0	10	5	5
CACNA1E	0	0	0	0	9	0	0	0	0	9	5	5
WDFY4	1	0	0	0	8	0	0	0	0	9	5	5
FBXW7	0	0	0	0	4	4	0	0	0	8	5	5
TCF20	1	0	0	0	5	2	0	0	0	8	5	5
ZSCAN5A	0	0	0	0	8	0	0	0	0	8	5	5
CNTNAP2	0	0	0	0	7	0	0	0	0	7	5	5
DCHS1	2	0	0	0	5	0	0	0	0	7	5	5
DNAH7	0	0	0	0	7	0	0	0	0	7	5	5
FSIP2	0	1	0	0	4	2	0	0	0	7	5	5
HMCN1	1	1	0	0	5	0	0	0	0	7	5	5
LAMA2	0	0	0	0	7	0	0	0	0	7	5	5
MYH7	0	0	0	0	6	1	0	0	0	7	5	5
MYO3A	0	0	0	0	6	1	0	0	0	7	5	5
PRKDC	0	0	0	0	6	0	0	1	0	7	5	5
PZP	0	0	0	0	5	2	0	0	0	7	5	5
ROBO1	0	0	0	0	6	1	0	0	0	7	5	5
SDK1	0	0	0	0	7	0	0	0	0	7	5	5
VWF	0	0	0	0	6	0	0	1	0	7	5	5
WDR17	0	0	0	0	7	0	0	0	0	7	5	5
BSN	0	0	0	0	6	0	0	0	0	6	5	5
CADPS	0	1	0	1	4	0	0	0	0	6	5	5
COL11A1	0	0	0	0	4	1	0	1	0	6	5	5
COL4A1	1	0	0	0	5	0	0	0	0	6	5	5
DNHD1	0	0	0	0	5	1	0	0	0	6	5	5
EP300	1	0	0	0	3	2	0	0	0	6	5	5
EP400	0	0	0	1	4	1	0	0	0	6	5	5
FAT1	3	0	0	0	3	0	0	0	0	6	5	5
FBN3	1	0	0	0	5	0	0	0	0	6	5	5
FN1	0	0	0	0	3	3	0	0	0	6	5	5
HEATR1	0	0	0	2	4	0	0	0	0	6	5	5
HSPG2	0	0	0	0	6	0	0	0	0	6	5	5
LRRK2	0	0	0	0	5	1	0	0	0	6	5	5
MICAL3	1	1	0	0	4	0	0	0	0	6	5	5
MYCBP2	0	0	0	0	6	0	0	0	0	6	5	5
PCDHGB2	0	0	0	0	6	0	0	0	0	6	5	5
PCNXL2	0	1	0	0	5	0	0	0	0	6	5	5
PXDN	0	1	0	1	4	0	0	0	0	6	5	5
SHCBP1L	2	1	0	0	3	0	0	0	0	6	5	5
SPTB	0	0	0	0	6	0	0	0	0	6	5	5
SPTBN1	0	0	1	0	5	0	0	0	0	6	5	5
TECTA	0	0	0	0	5	1	0	0	0	6	5	5
TNR	1	0	0	0	5	0	0	0	0	6	5	5
TTC3	2	0	0	0	4	0	0	0	0	6	5	5
VPS13B	0	0	0	0	6	0	0	0	0	6	5	5
ABCC8	0	0	0	0	5	0	0	0	0	5	5	5
AGBL1	0	0	0	0	5	0	0	0	0	5	5	5
B4GALNT3	0	0	0	0	5	0	0	0	0	5	5	5
BAI3	0	0	0	0	5	0	0	0	0	5	5	5
C2orf71	1	0	0	0	4	0	0	0	0	5	5	5
CACNA1H	0	0	0	0	5	0	0	0	0	5	5	5
CCDC171	0	1	0	0	3	1	0	0	0	5	5	5
CDON	0	0	0	0	5	0	0	0	0	5	5	5
CHD6	0	0	0	0	4	1	0	0	0	5	5	5
CHD9	1	1	0	0	3	0	0	0	0	5	5	5
COL27A1	0	0	0	0	5	0	0	0	0	5	5	5
COL5A3	2	0	0	0	2	0	0	1	0	5	5	5
COL6A6	0	0	1	0	4	0	0	0	0	5	5	5
CSMD2	0	0	0	0	5	0	0	0	0	5	5	5
DLEC1	0	0	1	0	3	1	0	0	0	5	5	5
DOCK10	0	0	0	0	5	0	0	0	0	5	5	5
EVC2	0	0	0	0	5	0	0	0	0	5	5	5
FBN1	0	0	0	0	5	0	0	0	0	5	5	5
HECTD4	1	1	0	0	2	1	0	0	0	5	5	5
INADL	0	0	1	0	4	0	0	0	0	5	5	5
JAG2	0	0	1	0	4	0	0	0	0	5	5	5
MED12	0	0	0	0	5	0	0	0	0	5	5	5
MPDZ	0	1	1	0	2	1	0	0	0	5	5	5
MYO5A	0	0	0	0	4	1	0	0	0	5	5	5
MYT1L	0	0	0	0	5	0	0	0	0	5	5	5
NMBR	0	0	0	0	5	0	0	0	0	5	5	5
PAPPA2	0	0	0	0	4	1	0	0	0	5	5	5
PCDH10	0	0	0	0	4	1	0	0	0	5	5	5
PCDH17	1	0	0	0	4	0	0	0	0	5	5	5
PEAK1	0	0	0	0	4	1	0	0	0	5	5	5
SMAD2	0	0	0	0	5	0	0	0	0	5	5	5
SPATA31D1	0	0	0	0	4	1	0	0	0	5	5	5
SPTAN1	0	0	0	0	5	0	0	0	0	5	5	5
TACC2	1	0	1	0	3	0	0	0	0	5	5	5
UBN2	0	0	0	0	4	1	0	0	0	5	5	5
UNC79	1	1	0	0	3	0	0	0	0	5	5	5
WDFY3	1	0	0	0	4	0	0	0	0	5	5	5
ZNF536	0	0	0	0	4	1	0	0	0	5	5	5
RP1	0	0	0	0	14	0	0	0	0	14	4	4
XIRP2	0	0	0	0	10	0	0	0	0	10	4	4
REV3L	1	0	0	0	7	1	0	0	0	9	4	4
C12orf55	1	0	0	0	7	0	0	0	0	8	4	4
NALCN	0	0	0	0	7	1	0	0	0	8	4	4
RELN	0	0	0	0	7	1	0	0	0	8	4	4
C2orf16	0	0	0	0	7	0	0	0	0	7	4	4
LAMA1	0	0	0	0	6	0	0	1	0	7	4	4
SYNE2	0	0	1	1	3	2	0	0	0	7	4	4
ALS2	1	1	0	0	4	0	0	0	0	6	4	4
ATP10A	0	0	0	0	6	0	0	0	0	6	4	4
BMPR2	4	0	0	0	1	1	0	0	0	6	4	4
CACNA1B	0	0	1	0	5	0	0	0	0	6	4	4
DOCK3	0	0	0	0	6	0	0	0	0	6	4	4
FCGBP	1	0	0	0	5	0	0	0	0	6	4	4
FLNC	0	1	0	0	5	0	0	0	0	6	4	4
GCC2	0	0	0	0	4	2	0	0	0	6	4	4
GOLGB1	0	0	0	1	3	1	0	0	1	6	4	4
KIAA1109	0	1	0	0	5	0	0	0	0	6	4	4
KMT2D	2	0	0	0	3	1	0	0	0	6	4	4
MGA	1	0	0	0	4	1	0	0	0	6	4	4
MYH6	0	0	0	0	6	0	0	0	0	6	4	4
PLCE1	1	0	0	0	4	1	0	0	0	6	4	4
RNF213	0	0	0	0	6	0	0	0	0	6	4	4
SACS	0	0	0	0	6	0	0	0	0	6	4	4
SETX	1	0	0	0	4	1	0	0	0	6	4	4
SOX9	0	3	1	0	0	2	0	0	0	6	4	4
ACVR2A	1	0	0	0	3	1	0	0	0	5	4	4
ADAMTS7	1	0	0	0	4	0	0	0	0	5	4	4
AEBP1	1	0	1	0	3	0	0	0	0	5	4	4
ALDH3A2	0	0	0	1	4	0	0	0	0	5	4	4
ANK2	2	0	0	0	3	0	0	0	0	5	4	4
ANK3	1	1	0	0	3	0	0	0	0	5	4	4
APOB	0	0	0	0	4	1	0	0	0	5	4	4
BDP1	0	0	0	0	4	0	0	1	0	5	4	4
BRWD3	0	0	0	0	5	0	0	0	0	5	4	4
C5orf42	1	2	0	0	2	0	0	0	0	5	4	4
CNTN1	0	0	0	0	5	0	0	0	0	5	4	4
COL24A1	0	0	0	1	4	0	0	0	0	5	4	4
DNAH10	0	0	0	1	3	1	0	0	0	5	4	4
DNAH2	0	0	0	0	5	0	0	0	0	5	4	4
DNAH3	0	0	0	0	4	1	0	0	0	5	4	4
DSCAM	0	0	0	0	5	0	0	0	0	5	4	4
ENC1	0	0	0	0	5	0	0	0	0	5	4	4
ERBB3	0	0	0	0	5	0	0	0	0	5	4	4
F10	1	0	0	0	4	0	0	0	0	5	4	4
FAT2	0	0	0	0	3	2	0	0	0	5	4	4
FREM2	0	0	0	0	5	0	0	0	0	5	4	4
KDM5A	0	0	0	0	5	0	0	0	0	5	4	4
KIAA0319	0	0	0	0	4	0	0	1	0	5	4	4
KIF7	1	0	0	0	4	0	0	0	0	5	4	4
LAMB4	0	0	0	0	4	1	0	0	0	5	4	4
MDN1	1	0	0	0	3	1	0	0	0	5	4	4
MFN2	2	0	0	0	3	0	0	0	0	5	4	4
MROH2B	0	0	1	0	3	1	0	0	0	5	4	4
MTTP	1	0	0	0	3	0	0	1	0	5	4	4
MUC12	0	0	0	0	5	0	0	0	0	5	4	4
MUC5B	0	0	0	0	5	0	0	0	0	5	4	4
MYH2	0	0	0	0	5	0	0	0	0	5	4	4
NLRP5	0	0	0	0	5	0	0	0	0	5	4	4
NPHP1	1	0	0	0	2	2	0	0	0	5	4	4
PCDH1	0	1	0	0	4	0	0	0	0	5	4	4
PIK3CA	0	0	0	0	5	0	0	0	0	5	4	4
PRX	0	0	0	0	5	0	0	0	0	5	4	4
RAPGEF6	0	1	0	0	4	0	0	0	0	5	4	4
RBBP6	0	0	0	1	3	1	0	0	0	5	4	4
RGS22	0	0	0	0	4	0	0	1	0	5	4	4
SEMG2	0	0	0	0	5	0	0	0	0	5	4	4
SETBP1	1	0	0	0	3	0	0	1	0	5	4	4
SLFN11	0	0	0	0	5	0	0	0	0	5	4	4
SOGA2	0	1	0	0	3	1	0	0	0	5	4	4
TENM3	0	0	0	0	5	0	0	0	0	5	4	4
TMPRSS15	0	0	0	0	4	1	0	0	0	5	4	4
TP53BP2	0	0	0	0	5	0	0	0	0	5	4	4
TRANK1	2	0	0	0	3	0	0	0	0	5	4	4
TRIP12	1	0	0	0	3	1	0	0	0	5	4	4
TRPM3	0	0	0	0	5	0	0	0	0	5	4	4
ZNF729	1	0	0	0	3	1	0	0	0	5	4	4
ZNF804B	0	0	0	0	3	2	0	0	0	5	4	4
ADAMTS17	1	0	0	0	3	0	0	0	0	4	4	4
ALPL	0	0	0	0	4	0	0	0	0	4	4	4
ANKRD18A	0	0	0	0	3	1	0	0	0	4	4	4
AR	0	0	0	0	4	0	0	0	0	4	4	4
ARHGAP42	1	0	0	0	2	0	0	1	0	4	4	4
ASH1L	1	0	0	0	3	0	0	0	0	4	4	4
ATP1A2	0	0	0	0	3	1	0	0	0	4	4	4
BCHE	0	0	0	0	3	1	0	0	0	4	4	4
BCL2	0	0	0	0	4	0	0	0	0	4	4	4
BCL9L	0	0	0	0	2	1	0	1	0	4	4	4
BTAF1	0	0	0	0	4	0	0	0	0	4	4	4
C1orf94	1	0	0	0	3	0	0	0	0	4	4	4
C9orf84	1	0	0	0	2	1	0	0	0	4	4	4
CACNA1I	0	0	0	0	3	1	0	0	0	4	4	4
CACNA2D1	1	1	0	0	2	0	0	0	0	4	4	4
CACNA2D2	1	1	0	0	2	0	0	0	0	4	4	4
CASP8	1	1	0	0	2	0	0	0	0	4	4	4
CCDC160	1	0	0	1	2	0	0	0	0	4	4	4
CDH9	0	0	1	0	3	0	0	0	0	4	4	4
CDHR2	0	0	0	0	4	0	0	0	0	4	4	4
CHD8	0	0	0	0	3	1	0	0	0	4	4	4
COL3A1	0	0	0	0	3	1	0	0	0	4	4	4
COL4A3	1	0	0	0	2	0	0	1	0	4	4	4
COL5A1	0	0	0	0	4	0	0	0	0	4	4	4
COL7A1	0	0	0	0	4	0	0	0	0	4	4	4
CRB1	0	0	0	0	4	0	0	0	0	4	4	4
CREBBP	0	0	0	0	3	1	0	0	0	4	4	4
CSMD1	0	0	0	0	4	0	0	0	0	4	4	4
CSPG4	0	0	0	0	4	0	0	0	0	4	4	4
DBF4	1	0	0	0	3	0	0	0	0	4	4	4
DIDO1	0	0	0	1	3	0	0	0	0	4	4	4
DNAH12	1	0	0	0	3	0	0	0	0	4	4	4
DOCK2	1	0	0	0	2	1	0	0	0	4	4	4
DSP	0	0	0	0	4	0	0	0	0	4	4	4
EVI5	0	1	1	0	2	0	0	0	0	4	4	4
EYS	1	0	0	0	3	0	0	0	0	4	4	4
F13B	1	0	0	0	3	0	0	0	0	4	4	4
FAM47B	0	0	0	0	4	0	0	0	0	4	4	4
FNDC3A	0	0	0	0	4	0	0	0	0	4	4	4
FOXD3	0	0	0	0	4	0	0	0	0	4	4	4
GALNT11	1	0	0	0	3	0	0	0	0	4	4	4
GLRB	1	0	0	0	3	0	0	0	0	4	4	4
GRM4	0	0	0	0	4	0	0	0	0	4	4	4
IGSF9B	0	0	0	0	4	0	0	0	0	4	4	4
IL17RC	0	1	1	0	2	0	0	0	0	4	4	4
IRS4	1	1	0	0	2	0	0	0	0	4	4	4
ITGB2	0	0	0	0	3	1	0	0	0	4	4	4
KCNT2	0	1	0	0	3	0	0	0	0	4	4	4
KDR	0	0	0	0	3	1	0	0	0	4	4	4
KIAA1432	0	1	1	0	2	0	0	0	0	4	4	4
KIF21B	0	2	0	0	2	0	0	0	0	4	4	4
KLHDC7A	0	0	0	0	4	0	0	0	0	4	4	4
KMT2C	0	1	0	0	3	0	0	0	0	4	4	4
LRCH1	0	0	1	0	2	1	0	0	0	4	4	4
LRRK1	0	0	0	0	4	0	0	0	0	4	4	4
MACF1	0	0	0	0	3	1	0	0	0	4	4	4
MAP1A	1	0	0	0	3	0	0	0	0	4	4	4
MAP2	1	0	0	0	3	0	0	0	0	4	4	4
MATN2	0	0	0	0	4	0	0	0	0	4	4	4
MECOM	2	0	1	0	1	0	0	0	0	4	4	4
MED23	1	0	1	0	2	0	0	0	0	4	4	4
MLK4	0	1	0	0	3	0	0	0	0	4	4	4
MTUS2	0	0	0	0	4	0	0	0	0	4	4	4
MUC17	0	0	0	0	3	1	0	0	0	4	4	4
MYBPC2	0	1	0	0	3	0	0	0	0	4	4	4
NAV2	1	0	0	0	3	0	0	0	0	4	4	4
NEO1	1	0	0	0	3	0	0	0	0	4	4	4
NF1	0	0	1	0	2	1	0	0	0	4	4	4
NHS	1	0	0	0	3	0	0	0	0	4	4	4
NLGN3	0	0	0	0	4	0	0	0	0	4	4	4
NUP153	1	0	0	0	3	0	0	0	0	4	4	4
OBSL1	0	0	1	0	3	0	0	0	0	4	4	4
OCA2	0	0	0	0	3	1	0	0	0	4	4	4
OR1M1	0	0	0	0	4	0	0	0	0	4	4	4
OR2A14	0	0	0	0	4	0	0	0	0	4	4	4
OXR1	0	0	0	0	4	0	0	0	0	4	4	4
PCDHA7	0	0	0	0	4	0	0	0	0	4	4	4
PCDHA9	0	0	0	0	4	0	0	0	0	4	4	4
PCDHGA11	0	0	0	0	4	0	0	0	0	4	4	4
PCDHGA2	1	0	0	0	2	1	0	0	0	4	4	4
PDE11A	1	0	0	0	3	0	0	0	0	4	4	4
PEG3	1	0	0	0	2	1	0	0	0	4	4	4
PLD2	0	0	0	0	3	0	0	1	0	4	4	4
PLXNB1	1	0	0	0	2	0	0	1	0	4	4	4
PLXND1	0	1	0	0	3	0	0	0	0	4	4	4
PRDM9	0	0	0	0	4	0	0	0	0	4	4	4
PREX1	0	0	0	0	4	0	0	0	0	4	4	4
PROKR2	0	0	0	0	4	0	0	0	0	4	4	4
PTPN14	0	0	0	0	3	0	0	1	0	4	4	4
PTPRN	0	0	0	0	4	0	0	0	0	4	4	4
RC3H1	0	0	0	0	4	0	0	0	0	4	4	4
RHOBTB2	1	0	0	0	3	0	0	0	0	4	4	4
RIMS1	0	2	0	0	2	0	0	0	0	4	4	4
ROCK2	1	1	0	0	1	1	0	0	0	4	4	4
RP1L1	2	0	0	0	2	0	0	0	0	4	4	4
RPL3L	0	0	0	0	4	0	0	0	0	4	4	4
SCN7A	0	0	0	0	4	0	0	0	0	4	4	4
SFSWAP	1	0	0	0	2	1	0	0	0	4	4	4
SIGLEC1	1	0	0	0	3	0	0	0	0	4	4	4
SLC38A10	0	0	0	0	4	0	0	0	0	4	4	4
SLC4A3	0	0	0	0	4	0	0	0	0	4	4	4
SLC7A7	0	0	0	0	4	0	0	0	0	4	4	4
SLITRK1	1	0	0	0	3	0	0	0	0	4	4	4
SPEN	1	0	0	0	3	0	0	0	0	4	4	4
SRRM2	1	0	0	0	2	0	0	1	0	4	4	4
SULF2	0	0	0	0	4	0	0	0	0	4	4	4
SVIL	0	0	0	0	4	0	0	0	0	4	4	4
TAOK3	0	0	0	0	2	2	0	0	0	4	4	4
TBCD	0	0	0	0	4	0	0	0	0	4	4	4
TCF7L2	2	0	0	0	2	0	0	0	0	4	4	4
TDRD3	1	1	0	0	2	0	0	0	0	4	4	4
TENM1	0	0	0	0	4	0	0	0	0	4	4	4
TENM4	0	0	0	0	4	0	0	0	0	4	4	4
THBD	0	0	0	0	3	1	0	0	0	4	4	4
TMEM2	0	0	0	0	3	1	0	0	0	4	4	4
TNRC18	0	1	0	0	1	2	0	0	0	4	4	4
TSC1	0	0	0	0	3	1	0	0	0	4	4	4
TTLL13	0	0	0	0	4	0	0	0	0	4	4	4
TTLL4	0	0	0	0	3	0	0	1	0	4	4	4
UNC13A	0	0	0	0	4	0	0	0	0	4	4	4
USP40	0	0	1	0	2	0	0	1	0	4	4	4
ZFP36L2	2	2	0	0	0	0	0	0	0	4	4	4
ZFPM2	1	0	0	0	3	0	0	0	0	4	4	4
ZMYM6	0	1	0	0	3	0	0	0	0	4	4	4
ZNF292	1	0	0	0	3	0	0	0	0	4	4	4
ZNF331	0	1	0	0	2	1	0	0	0	4	4	4
ZNF34	0	0	0	0	4	0	0	0	0	4	4	4
ZNF407	1	0	0	0	2	1	0	0	0	4	4	4
ZNF518B	2	0	0	0	2	0	0	0	0	4	4	4
ZNF541	1	0	0	0	3	0	0	0	0	4	4	4
DNAH6	0	0	0	0	8	1	0	0	0	9	3	3
SYCP1	0	0	0	0	5	3	0	0	0	8	3	3
DST	0	0	1	0	5	1	0	0	0	7	3	3
COL12A1	0	0	0	0	6	0	0	0	0	6	3	3
DNAH8	0	0	0	0	5	1	0	0	0	6	3	3
GEN1	0	0	0	0	4	1	0	1	0	6	3	3
GUCY1B3	0	0	1	0	5	0	0	0	0	6	3	3
ITPR3	0	0	1	0	5	0	0	0	0	6	3	3
MYH13	0	0	0	0	3	3	0	0	0	6	3	3
PCDH15	0	0	0	0	6	0	0	0	0	6	3	3
PKHD1	0	0	0	0	5	0	0	1	0	6	3	3
AKAP9	1	1	0	0	2	1	0	0	0	5	3	3
ANK1	0	1	0	0	3	0	0	1	0	5	3	3
ATP8B1	0	0	0	0	5	0	0	0	0	5	3	3
CHD3	0	0	0	0	5	0	0	0	0	5	3	3
DCDC1	1	1	0	0	3	0	0	0	0	5	3	3
FNDC1	1	0	0	0	4	0	0	0	0	5	3	3
INPP5D	0	0	0	0	5	0	0	0	0	5	3	3
KIF4B	0	1	0	0	4	0	0	0	0	5	3	3
LRRIQ1	0	1	0	0	4	0	0	0	0	5	3	3
LTN1	0	0	0	0	5	0	0	0	0	5	3	3
MYH1	0	0	0	0	4	1	0	0	0	5	3	3
NRP1	0	0	0	0	5	0	0	0	0	5	3	3
NRXN2	0	0	0	0	5	0	0	0	0	5	3	3
PAPOLB	0	0	0	0	4	1	0	0	0	5	3	3
PKD1L1	0	0	0	0	5	0	0	0	0	5	3	3
PRKAR1B	0	0	0	0	5	0	0	0	0	5	3	3
RPGRIP1	0	0	0	1	3	1	0	0	0	5	3	3
SFMBT2	0	0	0	0	5	0	0	0	0	5	3	3
SGOL2	1	0	0	0	3	1	0	0	0	5	3	3
TET1	1	0	0	0	2	2	0	0	0	5	3	3
TNC	0	0	0	0	5	0	0	0	0	5	3	3
ZCCHC11	0	1	0	0	4	0	0	0	0	5	3	3
ABCA12	0	0	0	0	4	0	0	0	0	4	3	3
ABCC12	0	1	0	0	3	0	0	0	0	4	3	3
ADAMTS16	0	0	0	0	4	0	0	0	0	4	3	3
ADAMTSL1	1	0	0	0	3	0	0	0	0	4	3	3
AHCTF1	0	0	0	0	4	0	0	0	0	4	3	3
ALPK2	3	0	0	0	0	1	0	0	0	4	3	3
ARID2	0	0	0	0	3	1	0	0	0	4	3	3
ARMC2	1	1	0	0	2	0	0	0	0	4	3	3
ASXL1	0	1	1	0	2	0	0	0	0	4	3	3
ATP2C2	0	1	0	0	3	0	0	0	0	4	3	3
ATP6V0A4	1	0	0	0	2	1	0	0	0	4	3	3
BRD1	0	0	0	0	4	0	0	0	0	4	3	3
C10orf2	0	0	0	0	4	0	0	0	0	4	3	3
CACHD1	0	0	0	0	4	0	0	0	0	4	3	3
CACNA1D	0	0	0	0	2	2	0	0	0	4	3	3
CDT1	1	0	0	0	3	0	0	0	0	4	3	3
CELSR3	0	1	0	0	3	0	0	0	0	4	3	3
CHD2	0	0	0	0	3	1	0	0	0	4	3	3
CHSY3	0	0	0	1	3	0	0	0	0	4	3	3
CLSTN3	0	0	0	0	4	0	0	0	0	4	3	3
CNGA4	0	0	0	0	3	1	0	0	0	4	3	3
CNTRL	1	0	0	0	3	0	0	0	0	4	3	3
COL1A1	1	0	0	0	2	0	0	0	1	4	3	3
CR1	1	0	0	0	2	1	0	0	0	4	3	3
CROCC	1	0	0	0	3	0	0	0	0	4	3	3
CTNNA1	2	1	0	0	1	0	0	0	0	4	3	3
ERC2	0	0	0	0	4	0	0	0	0	4	3	3
FAM184A	0	0	0	0	2	2	0	0	0	4	3	3
FRMPD3	1	1	0	0	2	0	0	0	0	4	3	3
GLB1L3	0	1	0	0	2	1	0	0	0	4	3	3
GOLGA4	0	1	0	0	2	1	0	0	0	4	3	3
GPR158	1	0	0	0	3	0	0	0	0	4	3	3
GRAMD1B	1	0	0	0	3	0	0	0	0	4	3	3
GRIP1	0	0	0	0	4	0	0	0	0	4	3	3
GRM5	0	0	0	0	4	0	0	0	0	4	3	3
GRXCR1	0	0	0	0	2	2	0	0	0	4	3	3
HDAC3	0	0	0	0	4	0	0	0	0	4	3	3
HEATR5B	0	0	0	0	4	0	0	0	0	4	3	3
HLA-B	0	0	0	0	4	0	0	0	0	4	3	3
HSPA4	0	0	0	0	4	0	0	0	0	4	3	3
HTT	0	1	0	0	3	0	0	0	0	4	3	3
IL7R	1	0	0	0	2	1	0	0	0	4	3	3
KDM3B	0	1	0	0	1	1	0	1	0	4	3	3
KIAA0368	2	0	0	0	1	1	0	0	0	4	3	3
KIAA0825	0	0	0	0	3	1	0	0	0	4	3	3
KIAA2026	0	1	0	0	3	0	0	0	0	4	3	3
KLHL4	0	0	0	0	4	0	0	0	0	4	3	3
KMT2E	0	0	0	0	4	0	0	0	0	4	3	3
LARP1	0	0	0	0	4	0	0	0	0	4	3	3
LIPC	0	1	0	0	3	0	0	0	0	4	3	3
LRGUK	0	1	0	0	2	1	0	0	0	4	3	3
MLH3	1	0	0	0	3	0	0	0	0	4	3	3
MUC6	1	0	0	0	3	0	0	0	0	4	3	3
NBEA	0	0	0	0	3	1	0	0	0	4	3	3
NCAM2	0	0	0	0	3	0	0	1	0	4	3	3
NCAPD3	0	0	0	0	3	1	0	0	0	4	3	3
NELL1	0	0	0	0	4	0	0	0	0	4	3	3
NLRP4	0	0	0	0	4	0	0	0	0	4	3	3
NOL6	1	0	0	0	3	0	0	0	0	4	3	3
NOX3	0	0	0	0	3	1	0	0	0	4	3	3
NPC1	0	1	0	1	1	0	0	1	0	4	3	3
NPR2	0	0	0	0	4	0	0	0	0	4	3	3
NRXN3	0	0	0	0	4	0	0	0	0	4	3	3
NSD1	0	0	0	0	3	1	0	0	0	4	3	3
OR7E24	0	0	0	0	4	0	0	0	0	4	3	3
PAPOLA	0	0	0	0	4	0	0	0	0	4	3	3
PCDHGB3	0	0	0	0	4	0	0	0	0	4	3	3
PITRM1	1	0	0	0	3	0	0	0	0	4	3	3
PLOD3	1	0	0	0	2	0	1	0	0	4	3	3
PTCHD3	2	0	0	0	2	0	0	0	0	4	3	3
PTPRD	1	0	0	0	2	1	0	0	0	4	3	3
PTPRH	1	0	0	0	3	0	0	0	0	4	3	3
PTPRK	0	0	0	0	3	1	0	0	0	4	3	3
PTPRQ	0	0	0	0	4	0	0	0	0	4	3	3
SALL3	1	0	0	0	3	0	0	0	0	4	3	3
SAMD9	0	0	0	1	2	1	0	0	0	4	3	3
SCAND3	0	0	0	0	4	0	0	0	0	4	3	3
SEL1L3	0	0	0	0	4	0	0	0	0	4	3	3
SEMA3E	0	0	0	0	4	0	0	0	0	4	3	3
SORCS3	0	0	0	0	4	0	0	0	0	4	3	3
SORL1	1	0	0	0	2	1	0	0	0	4	3	3
SYNJ1	0	1	0	0	2	0	0	1	0	4	3	3
TDRD6	0	0	0	0	3	0	1	0	0	4	3	3
TEP1	0	1	0	0	3	0	0	0	0	4	3	3
TEX15	1	1	0	0	2	0	0	0	0	4	3	3
TFAP2B	1	0	0	0	3	0	0	0	0	4	3	3
TLL1	0	0	0	0	4	0	0	0	0	4	3	3
TNRC6B	0	0	0	1	3	0	0	0	0	4	3	3
TTC18	0	0	0	0	4	0	0	0	0	4	3	3
TTC6	0	0	0	0	3	1	0	0	0	4	3	3
UBR4	1	0	0	0	3	0	0	0	0	4	3	3
WDR52	0	0	0	0	3	1	0	0	0	4	3	3
XPO6	1	0	0	0	3	0	0	0	0	4	3	3
ZAN	1	0	0	0	3	0	0	0	0	4	3	3
ZNF415	0	0	0	0	4	0	0	0	0	4	3	3
ZNF546	0	0	0	0	3	1	0	0	0	4	3	3
ZSCAN5B	2	1	0	0	1	0	0	0	0	4	3	3
A2M	0	0	0	1	2	0	0	0	0	3	3	3
ABCA2	1	0	0	0	2	0	0	0	0	3	3	3
ABCA3	0	0	0	0	3	0	0	0	0	3	3	3
ABCA4	0	0	0	0	3	0	0	0	0	3	3	3
ABCA6	0	0	0	0	3	0	0	0	0	3	3	3
ABCB11	0	0	0	0	3	0	0	0	0	3	3	3
ABR	1	0	0	0	1	0	0	1	0	3	3	3
ACACB	0	0	0	0	3	0	0	0	0	3	3	3
ACIN1	1	1	0	0	1	0	0	0	0	3	3	3
ADAD1	0	0	0	0	3	0	0	0	0	3	3	3
ADAMTS18	0	0	0	0	3	0	0	0	0	3	3	3
ADAMTS5	0	0	0	0	3	0	0	0	0	3	3	3
ADAMTSL2	0	1	0	0	1	0	0	1	0	3	3	3
ADAMTSL3	0	0	0	0	3	0	0	0	0	3	3	3
ADCY1	1	0	0	0	2	0	0	0	0	3	3	3
ADCY5	0	0	0	0	3	0	0	0	0	3	3	3
AFF3	0	0	0	0	3	0	0	0	0	3	3	3
AFF4	0	0	0	0	3	0	0	0	0	3	3	3
AGAP1	0	0	0	0	3	0	0	0	0	3	3	3
AGAP2	0	0	0	0	3	0	0	0	0	3	3	3
AGPAT4	0	2	0	0	1	0	0	0	0	3	3	3
AHNAK	0	0	0	0	3	0	0	0	0	3	3	3
AK9	0	0	0	0	3	0	0	0	0	3	3	3
AKR1D1	0	2	0	0	1	0	0	0	0	3	3	3
ALB	0	0	0	0	3	0	0	0	0	3	3	3
ALG11	0	1	0	0	1	0	0	1	0	3	3	3
ALK	0	0	0	0	3	0	0	0	0	3	3	3
ALOX5	0	0	0	0	3	0	0	0	0	3	3	3
ALX4	0	0	0	0	3	0	0	0	0	3	3	3
AMER1	1	0	0	0	0	2	0	0	0	3	3	3
AMPD1	0	0	0	0	3	0	0	0	0	3	3	3
ANAPC1	0	0	0	0	3	0	0	0	0	3	3	3
ANKDD1A	0	0	0	0	3	0	0	0	0	3	3	3
ANKRD17	0	0	0	0	3	0	0	0	0	3	3	3
ANKRD24	0	0	0	0	2	1	0	0	0	3	3	3
AP1G1	0	0	0	0	1	2	0	0	0	3	3	3
APBA1	0	0	0	0	3	0	0	0	0	3	3	3
ARAP3	0	1	0	1	1	0	0	0	0	3	3	3
ARFGEF2	0	0	0	0	3	0	0	0	0	3	3	3
ARHGAP28	0	0	1	0	1	0	0	1	0	3	3	3
ARHGEF15	0	2	0	0	1	0	0	0	0	3	3	3
ARMC4	0	1	0	0	1	1	0	0	0	3	3	3
ARPP21	0	0	0	0	2	1	0	0	0	3	3	3
ARRDC4	0	0	0	1	2	0	0	0	0	3	3	3
ASB2	0	0	0	0	3	0	0	0	0	3	3	3
ASCC3	0	0	0	0	2	1	0	0	0	3	3	3
ASIC5	1	0	0	0	2	0	0	0	0	3	3	3
ASXL3	0	0	0	0	3	0	0	0	0	3	3	3
ATM	0	0	1	0	1	0	0	1	0	3	3	3
ATP13A1	0	0	0	0	3	0	0	0	0	3	3	3
ATP1A1	0	0	0	0	3	0	0	0	0	3	3	3
ATP1A4	1	0	0	0	2	0	0	0	0	3	3	3
ATP7B	0	0	1	0	2	0	0	0	0	3	3	3
AURKC	0	0	0	0	3	0	0	0	0	3	3	3
BAI1	0	0	0	0	3	0	0	0	0	3	3	3
BCAS3	0	0	0	0	3	0	0	0	0	3	3	3
BCL11B	0	0	0	0	3	0	0	0	0	3	3	3
BIRC8	0	0	0	0	1	2	0	0	0	3	3	3
BMP1	0	0	0	0	3	0	0	0	0	3	3	3
BRCA1	1	0	0	0	2	0	0	0	0	3	3	3
BRINP1	0	0	0	0	2	1	0	0	0	3	3	3
BTNL2	0	0	0	1	2	0	0	0	0	3	3	3
C11orf30	0	0	0	0	3	0	0	0	0	3	3	3
C16orf96	0	0	0	0	3	0	0	0	0	3	3	3
C1orf43	0	0	0	0	3	0	0	0	0	3	3	3
CABP7	0	0	0	0	3	0	0	0	0	3	3	3
CALHM3	0	0	0	0	3	0	0	0	0	3	3	3
CAND1	0	0	1	0	2	0	0	0	0	3	3	3
CASS4	0	0	0	0	2	1	0	0	0	3	3	3
CATSPER2	0	0	0	0	3	0	0	0	0	3	3	3
CCDC11	1	0	0	0	2	0	0	0	0	3	3	3
CCDC135	0	0	1	0	2	0	0	0	0	3	3	3
CCDC62	0	1	1	0	1	0	0	0	0	3	3	3
CCDC80	0	1	0	1	1	0	0	0	0	3	3	3
CCDC85A	1	0	0	0	2	0	0	0	0	3	3	3
CCDC86	2	0	0	0	1	0	0	0	0	3	3	3
CD300LF	0	0	0	0	3	0	0	0	0	3	3	3
CDH23	0	0	0	0	3	0	0	0	0	3	3	3
CDH8	0	0	0	0	3	0	0	0	0	3	3	3
CDKL1	0	0	0	0	3	0	0	0	0	3	3	3
CENPJ	0	0	0	0	3	0	0	0	0	3	3	3
CEP112	0	0	0	0	2	1	0	0	0	3	3	3
CFHR4	0	0	0	0	3	0	0	0	0	3	3	3
CHRM2	0	0	0	0	2	1	0	0	0	3	3	3
CHTF18	0	0	0	0	3	0	0	0	0	3	3	3
CLASRP	0	0	0	0	3	0	0	0	0	3	3	3
CLCNKA	0	1	0	0	2	0	0	0	0	3	3	3
CMYA5	0	0	0	0	3	0	0	0	0	3	3	3
CNNM2	1	0	0	0	2	0	0	0	0	3	3	3
CNTNAP1	0	0	0	0	3	0	0	0	0	3	3	3
COCH	0	1	0	0	2	0	0	0	0	3	3	3
COL15A1	0	0	0	0	3	0	0	0	0	3	3	3
COL16A1	0	0	0	1	2	0	0	0	0	3	3	3
COL17A1	0	0	0	0	1	2	0	0	0	3	3	3
COL1A2	0	0	0	0	3	0	0	0	0	3	3	3
COMP	0	0	0	0	3	0	0	0	0	3	3	3
CPXM1	0	0	0	0	2	1	0	0	0	3	3	3
CSH1	0	0	0	0	3	0	0	0	0	3	3	3
CUL9	0	0	0	0	3	0	0	0	0	3	3	3
DAPK1	0	1	0	0	1	0	0	1	0	3	3	3
DCAF12L2	0	0	0	0	3	0	0	0	0	3	3	3
DCC	0	0	0	0	2	0	0	1	0	3	3	3
DDR2	0	1	0	0	2	0	0	0	0	3	3	3
DDX21	0	0	1	0	2	0	0	0	0	3	3	3
DDX46	0	0	0	0	3	0	0	0	0	3	3	3
DDX49	1	0	0	0	1	1	0	0	0	3	3	3
DENND5B	0	0	0	0	3	0	0	0	0	3	3	3
DIP2C	0	0	0	0	3	0	0	0	0	3	3	3
DNAAF1	0	0	0	0	3	0	0	0	0	3	3	3
DOCK11	1	0	0	0	2	0	0	0	0	3	3	3
DOCK8	0	0	0	0	3	0	0	0	0	3	3	3
DOCK9	0	0	0	0	3	0	0	0	0	3	3	3
DSEL	0	0	0	0	3	0	0	0	0	3	3	3
DSG3	0	0	0	0	3	0	0	0	0	3	3	3
DYSF	0	0	0	0	3	0	0	0	0	3	3	3
E2F8	1	0	0	0	1	1	0	0	0	3	3	3
EDEM2	0	0	0	0	3	0	0	0	0	3	3	3
EDRF1	0	1	0	0	2	0	0	0	0	3	3	3
EGFLAM	0	1	0	0	2	0	0	0	0	3	3	3
EHBP1L1	0	1	0	0	1	1	0	0	0	3	3	3
EIF3A	0	0	0	0	3	0	0	0	0	3	3	3
ELMO1	0	0	0	0	2	0	0	1	0	3	3	3
ELOVL4	2	0	0	0	1	0	0	0	0	3	3	3
ENAM	0	0	0	0	3	0	0	0	0	3	3	3
ENPEP	0	0	0	0	3	0	0	0	0	3	3	3
ENTPD5	0	0	0	0	3	0	0	0	0	3	3	3
EPB41L1	1	0	0	0	2	0	0	0	0	3	3	3
EPHA5	0	0	0	0	3	0	0	0	0	3	3	3
EPHB2	0	0	0	0	3	0	0	0	0	3	3	3
EPHB6	0	0	0	0	3	0	0	0	0	3	3	3
EPX	0	0	0	0	3	0	0	0	0	3	3	3
ERCC5	1	0	0	0	1	1	0	0	0	3	3	3
ERCC6	1	0	0	0	2	0	0	0	0	3	3	3
ESR1	0	0	0	0	3	0	0	0	0	3	3	3
EVC	0	0	0	0	3	0	0	0	0	3	3	3
EXOC3L1	1	0	0	0	2	0	0	0	0	3	3	3
EXOC3L2	1	0	0	0	2	0	0	0	0	3	3	3
FAM111B	0	1	0	0	2	0	0	0	0	3	3	3
FAM13A	0	0	0	0	3	0	0	0	0	3	3	3
FAM155B	0	0	0	0	3	0	0	0	0	3	3	3
FAM188B	1	0	0	0	2	0	0	0	0	3	3	3
FAM71A	0	0	0	0	3	0	0	0	0	3	3	3
FASN	0	0	0	0	3	0	0	0	0	3	3	3
FASTKD3	0	0	1	0	2	0	0	0	0	3	3	3
FBXO30	0	1	0	0	2	0	0	0	0	3	3	3
FBXW11	0	0	0	0	3	0	0	0	0	3	3	3
FGGY	0	1	0	0	2	0	0	0	0	3	3	3
FHOD3	1	0	0	0	2	0	0	0	0	3	3	3
FIGN	1	0	0	0	2	0	0	0	0	3	3	3
FILIP1	0	0	0	0	3	0	0	0	0	3	3	3
FKBP4	0	0	0	0	3	0	0	0	0	3	3	3
FLRT2	1	0	0	0	2	0	0	0	0	3	3	3
FMN2	0	0	1	0	2	0	0	0	0	3	3	3
FRAS1	0	0	0	0	3	0	0	0	0	3	3	3
FRY	0	0	0	0	3	0	0	0	0	3	3	3
FXR2	1	0	1	0	1	0	0	0	0	3	3	3
FYB	0	0	0	0	3	0	0	0	0	3	3	3
GABRB3	0	0	0	0	3	0	0	0	0	3	3	3
GCKR	0	0	0	0	3	0	0	0	0	3	3	3
GGA1	2	0	0	0	1	0	0	0	0	3	3	3
GLI3	0	0	0	0	3	0	0	0	0	3	3	3
GNAS	0	0	0	0	2	1	0	0	0	3	3	3
GON4L	0	0	0	0	3	0	0	0	0	3	3	3
GPR133	0	0	0	0	3	0	0	0	0	3	3	3
GPR149	0	0	0	0	3	0	0	0	0	3	3	3
GPR27	0	0	0	0	3	0	0	0	0	3	3	3
GRID1	0	1	0	0	2	0	0	0	0	3	3	3
GRIK5	1	0	0	0	2	0	0	0	0	3	3	3
GRSF1	0	0	0	0	3	0	0	0	0	3	3	3
GTF3C1	0	0	0	0	3	0	0	0	0	3	3	3
HCN1	0	0	0	0	3	0	0	0	0	3	3	3
HECW1	0	0	0	0	2	0	0	1	0	3	3	3
HEG1	1	0	0	0	2	0	0	0	0	3	3	3
HERC1	0	0	0	0	2	1	0	0	0	3	3	3
HGF	0	0	0	0	3	0	0	0	0	3	3	3
HIP1R	1	0	0	0	2	0	0	0	0	3	3	3
HIPK1	2	0	0	0	0	1	0	0	0	3	3	3
HIPK2	0	0	0	0	3	0	0	0	0	3	3	3
HIVEP2	0	1	0	0	2	0	0	0	0	3	3	3
HIVEP3	1	0	0	0	2	0	0	0	0	3	3	3
HK1	0	0	0	0	3	0	0	0	0	3	3	3
HK2	1	0	0	0	2	0	0	0	0	3	3	3
HOXD3	0	0	0	0	2	1	0	0	0	3	3	3
HSD17B6	0	0	0	0	3	0	0	0	0	3	3	3
HYDIN	2	0	0	0	1	0	0	0	0	3	3	3
IL17RA	1	0	0	0	2	0	0	0	0	3	3	3
IL18RAP	0	0	0	0	2	1	0	0	0	3	3	3
INTS2	0	0	0	0	3	0	0	0	0	3	3	3
ISLR2	0	0	0	0	3	0	0	0	0	3	3	3
JAK1	1	1	0	0	1	0	0	0	0	3	3	3
JPH1	0	0	0	0	2	1	0	0	0	3	3	3
KAL1	0	0	0	0	3	0	0	0	0	3	3	3
KANK1	0	0	0	0	3	0	0	0	0	3	3	3
KCNG1	0	0	0	0	3	0	0	0	0	3	3	3
KCNH1	0	0	0	0	3	0	0	0	0	3	3	3
KCNH2	0	0	0	0	3	0	0	0	0	3	3	3
KCNH5	0	0	0	0	2	1	0	0	0	3	3	3
KCNK18	0	1	0	0	2	0	0	0	0	3	3	3
KCNQ2	0	0	0	0	3	0	0	0	0	3	3	3
KIAA1211	1	0	0	0	2	0	0	0	0	3	3	3
KIAA1462	0	0	0	0	2	1	0	0	0	3	3	3
KIAA1731	0	0	0	0	3	0	0	0	0	3	3	3
KIF16B	0	0	0	0	3	0	0	0	0	3	3	3
KIF18A	0	0	0	0	2	0	0	1	0	3	3	3
KIF1A	0	0	0	0	3	0	0	0	0	3	3	3
KIF25	0	0	0	0	3	0	0	0	0	3	3	3
KLF4	0	1	0	0	2	0	0	0	0	3	3	3
KLHL23	1	0	0	0	2	0	0	0	0	3	3	3
KMT2B	0	0	0	0	3	0	0	0	0	3	3	3
KNDC1	0	0	0	0	2	1	0	0	0	3	3	3
KRT71	0	0	0	1	2	0	0	0	0	3	3	3
KRT73	0	0	0	0	3	0	0	0	0	3	3	3
KRTAP13-4	0	0	0	0	1	2	0	0	0	3	3	3
KSR1	0	0	0	0	3	0	0	0	0	3	3	3
LATS1	0	0	1	0	2	0	0	0	0	3	3	3
LOXHD1	1	0	0	0	2	0	0	0	0	3	3	3
LPA	0	0	0	0	3	0	0	0	0	3	3	3
LRBA	0	0	0	0	3	0	0	0	0	3	3	3
LRFN1	1	0	0	0	2	0	0	0	0	3	3	3
LRRTM4	0	0	0	0	3	0	0	0	0	3	3	3
MAP4K2	0	0	0	0	3	0	0	0	0	3	3	3
MAP9	0	0	0	0	3	0	0	0	0	3	3	3
MAPK8IP3	0	0	0	0	3	0	0	0	0	3	3	3
MARCO	0	0	0	0	3	0	0	0	0	3	3	3
MAST2	2	0	0	0	1	0	0	0	0	3	3	3
MATN4	0	0	0	0	3	0	0	0	0	3	3	3
MDGA1	0	0	0	0	3	0	0	0	0	3	3	3
ME3	0	0	0	0	3	0	0	0	0	3	3	3
MED13L	0	0	0	0	3	0	0	0	0	3	3	3
MEGF10	0	0	0	0	2	1	0	0	0	3	3	3
METTL18	1	0	0	0	2	0	0	0	0	3	3	3
MFGE8	0	0	0	0	3	0	0	0	0	3	3	3
MIA3	1	0	0	0	2	0	0	0	0	3	3	3
MICAL2	1	0	0	0	2	0	0	0	0	3	3	3
MOV10L1	0	0	0	0	2	0	0	1	0	3	3	3
MPP2	0	0	0	0	3	0	0	0	0	3	3	3
MRE11A	0	0	0	0	3	0	0	0	0	3	3	3
MSH3	1	0	0	0	2	0	0	0	0	3	3	3
MSH6	0	1	0	0	2	0	0	0	0	3	3	3
MSLNL	0	0	0	0	3	0	0	0	0	3	3	3
MX1	0	0	0	1	2	0	0	0	0	3	3	3
MYH11	0	0	0	0	3	0	0	0	0	3	3	3
MYH3	0	0	0	0	3	0	0	0	0	3	3	3
MYO16	0	0	0	0	2	0	0	1	0	3	3	3
MYO5C	0	0	0	0	3	0	0	0	0	3	3	3
MYOD1	1	0	0	0	2	0	0	0	0	3	3	3
MYOM3	0	0	0	0	3	0	0	0	0	3	3	3
NAP1L3	0	0	0	0	2	1	0	0	0	3	3	3
NBAS	0	1	0	0	2	0	0	0	0	3	3	3
NCKAP5	0	0	0	0	3	0	0	0	0	3	3	3
NCOA2	0	0	0	0	3	0	0	0	0	3	3	3
NCOR1	1	0	0	1	1	0	0	0	0	3	3	3
NEFM	0	0	0	0	3	0	0	0	0	3	3	3
NEIL2	0	0	0	0	3	0	0	0	0	3	3	3
NELL2	0	0	0	0	3	0	0	0	0	3	3	3
NEUROD6	0	0	0	0	3	0	0	0	0	3	3	3
NFASC	3	0	0	0	0	0	0	0	0	3	3	3
NLRP12	1	0	0	0	2	0	0	0	0	3	3	3
NMT1	0	0	0	0	3	0	0	0	0	3	3	3
NONO	0	0	0	0	1	1	0	1	0	3	3	3
NOS1	0	0	0	0	3	0	0	0	0	3	3	3
NOTCH1	1	0	0	0	2	0	0	0	0	3	3	3
NPAS2	1	0	0	0	2	0	0	0	0	3	3	3
NPAS4	0	0	0	0	2	1	0	0	0	3	3	3
NRDE2	1	0	0	0	2	0	0	0	0	3	3	3
NRIP1	1	0	0	0	2	0	0	0	0	3	3	3
NSMAF	0	0	0	0	3	0	0	0	0	3	3	3
NTN3	0	0	0	0	3	0	0	0	0	3	3	3
NTRK3	0	0	0	0	3	0	0	0	0	3	3	3
NTSR1	0	0	0	0	3	0	0	0	0	3	3	3
NUMA1	1	0	0	0	2	0	0	0	0	3	3	3
NUMB	0	0	0	0	3	0	0	0	0	3	3	3
OC90	1	0	0	0	1	1	0	0	0	3	3	3
OGDH	0	0	0	0	3	0	0	0	0	3	3	3
OR10G7	0	0	0	0	3	0	0	0	0	3	3	3
OR10G9	0	0	0	0	3	0	0	0	0	3	3	3
OR4P4	1	0	0	0	2	0	0	0	0	3	3	3
OR51G1	0	0	0	0	3	0	0	0	0	3	3	3
OR7D4	0	0	0	0	3	0	0	0	0	3	3	3
OSBPL5	0	0	0	0	3	0	0	0	0	3	3	3
OSBPL6	0	1	0	0	2	0	0	0	0	3	3	3
OTOG	0	0	0	1	2	0	0	0	0	3	3	3
P2RY10	0	0	0	0	3	0	0	0	0	3	3	3
PACS1	0	0	0	0	2	1	0	0	0	3	3	3
PAPPA	0	0	0	0	3	0	0	0	0	3	3	3
PC	0	0	0	0	3	0	0	0	0	3	3	3
PCBP1	0	0	0	0	3	0	0	0	0	3	3	3
PCDH11X	0	0	0	0	2	1	0	0	0	3	3	3
PCDH7	0	0	0	0	3	0	0	0	0	3	3	3
PCDH8	0	0	0	0	3	0	0	0	0	3	3	3
PCDHA8	0	0	0	0	3	0	0	0	0	3	3	3
PCDHGA6	0	0	0	0	3	0	0	0	0	3	3	3
PCSK1	0	0	0	0	3	0	0	0	0	3	3	3
PDE6A	0	0	0	0	3	0	0	0	0	3	3	3
PDHA2	0	0	0	0	3	0	0	0	0	3	3	3
PDS5B	1	2	0	0	0	0	0	0	0	3	3	3
PDZD8	0	0	0	0	3	0	0	0	0	3	3	3
PER1	0	0	0	0	3	0	0	0	0	3	3	3
PER3	0	0	0	0	3	0	0	0	0	3	3	3
PFKFB2	0	1	0	0	2	0	0	0	0	3	3	3
PHF3	0	0	0	0	3	0	0	0	0	3	3	3
PIEZO1	0	0	0	0	3	0	0	0	0	3	3	3
PIKFYVE	0	0	0	0	3	0	0	0	0	3	3	3
PKD2L2	0	0	0	0	3	0	0	0	0	3	3	3
PLCB4	0	1	0	0	2	0	0	0	0	3	3	3
PLXDC2	0	1	0	1	1	0	0	0	0	3	3	3
POLG	0	0	0	0	3	0	0	0	0	3	3	3
PPFIA1	1	1	0	0	1	0	0	0	0	3	3	3
PPFIBP2	0	0	0	0	3	0	0	0	0	3	3	3
PPP1R12C	0	0	0	0	3	0	0	0	0	3	3	3
PPP6R2	0	0	0	0	3	0	0	0	0	3	3	3
PREX2	0	0	0	0	2	1	0	0	0	3	3	3
PRPF19	0	0	0	0	3	0	0	0	0	3	3	3
PRR12	0	0	0	0	3	0	0	0	0	3	3	3
PRUNE2	1	0	0	0	2	0	0	0	0	3	3	3
PTPRB	0	0	0	0	3	0	0	0	0	3	3	3
PTPRT	0	0	0	0	3	0	0	0	0	3	3	3
PUS7	0	0	0	0	2	1	0	0	0	3	3	3
PXDNL	0	0	0	0	3	0	0	0	0	3	3	3
RAI1	1	0	0	0	2	0	0	0	0	3	3	3
RBFOX1	1	0	0	0	2	0	0	0	0	3	3	3
RBM6	0	0	0	0	2	1	0	0	0	3	3	3
RC3H2	0	0	0	0	2	1	0	0	0	3	3	3
RECQL4	0	0	0	0	3	0	0	0	0	3	3	3
RFX7	0	0	0	0	3	0	0	0	0	3	3	3
RGAG1	1	0	0	0	2	0	0	0	0	3	3	3
RGS3	0	0	0	0	3	0	0	0	0	3	3	3
RHCG	0	0	0	0	3	0	0	0	0	3	3	3
RIMBP2	0	0	0	0	3	0	0	0	0	3	3	3
RIMS2	0	0	0	0	3	0	0	0	0	3	3	3
RMDN2	1	0	0	0	1	1	0	0	0	3	3	3
RNF123	0	1	0	0	2	0	0	0	0	3	3	3
RNF20	0	0	0	0	3	0	0	0	0	3	3	3
ROBO2	0	0	0	0	2	0	0	1	0	3	3	3
ROBO3	0	1	0	0	2	0	0	0	0	3	3	3
RPGR	0	0	1	0	2	0	0	0	0	3	3	3
SART3	0	0	0	0	3	0	0	0	0	3	3	3
SCAF4	1	0	0	0	2	0	0	0	0	3	3	3
SCN1A	0	0	0	0	3	0	0	0	0	3	3	3
SCN5A	0	0	0	0	3	0	0	0	0	3	3	3
SCN9A	0	0	0	0	3	0	0	0	0	3	3	3
SEZ6L	0	0	0	0	3	0	0	0	0	3	3	3
SGCZ	0	0	0	0	3	0	0	0	0	3	3	3
SH3RF3	0	0	0	0	3	0	0	0	0	3	3	3
SIN3A	0	0	0	0	2	1	0	0	0	3	3	3
SIPA1L2	1	0	0	0	2	0	0	0	0	3	3	3
SLC1A6	0	0	0	0	3	0	0	0	0	3	3	3
SLC25A44	0	0	0	0	3	0	0	0	0	3	3	3
SLC26A7	0	0	1	0	2	0	0	0	0	3	3	3
SLC34A2	0	0	0	0	3	0	0	0	0	3	3	3
SMARCA4	1	0	1	0	1	0	0	0	0	3	3	3
SMARCAD1	0	0	1	0	2	0	0	0	0	3	3	3
SNED1	0	0	0	0	3	0	0	0	0	3	3	3
SORBS1	0	0	0	0	3	0	0	0	0	3	3	3
SORBS2	1	1	0	0	1	0	0	0	0	3	3	3
SOS1	0	0	0	0	3	0	0	0	0	3	3	3
SPHK2	0	0	0	0	3	0	0	0	0	3	3	3
SPTBN5	0	0	0	0	3	0	0	0	0	3	3	3
SREK1	1	0	0	0	2	0	0	0	0	3	3	3
STAB2	0	0	0	0	3	0	0	0	0	3	3	3
STMN2	0	0	0	0	2	1	0	0	0	3	3	3
STOX2	0	0	0	0	3	0	0	0	0	3	3	3
STRA6	0	0	0	0	3	0	0	0	0	3	3	3
SUPT5H	0	0	0	0	3	0	0	0	0	3	3	3
SYNJ2	0	0	1	0	1	0	0	1	0	3	3	3
TAGAP	0	0	0	0	3	0	0	0	0	3	3	3
TANC2	1	0	0	0	1	1	0	0	0	3	3	3
TBC1D2B	0	0	0	0	3	0	0	0	0	3	3	3
TBX5	0	0	0	0	3	0	0	0	0	3	3	3
TCEB3	1	0	0	0	2	0	0	0	0	3	3	3
TCHH	0	0	0	0	3	0	0	0	0	3	3	3
TET3	0	0	0	0	3	0	0	0	0	3	3	3
TIE1	0	0	0	1	2	0	0	0	0	3	3	3
TLL2	0	0	0	0	3	0	0	0	0	3	3	3
TLR3	0	2	0	0	1	0	0	0	0	3	3	3
TMEM132D	1	0	0	0	2	0	0	0	0	3	3	3
TMEM132E	0	1	1	0	1	0	0	0	0	3	3	3
TMEM201	0	0	0	0	3	0	0	0	0	3	3	3
TMF1	1	0	0	0	2	0	0	0	0	3	3	3
TMPRSS11A	0	0	0	0	3	0	0	0	0	3	3	3
TNN	0	0	0	0	3	0	0	0	0	3	3	3
TP73	1	0	0	0	2	0	0	0	0	3	3	3
TRIM2	0	0	0	0	2	1	0	0	0	3	3	3
TRIM24	0	0	0	0	3	0	0	0	0	3	3	3
TRIM49B	0	0	0	0	2	1	0	0	0	3	3	3
TRIM55	0	0	0	0	2	1	0	0	0	3	3	3
TRIO	0	1	0	0	2	0	0	0	0	3	3	3
TRMT10C	0	0	0	0	3	0	0	0	0	3	3	3
TSHZ2	0	0	0	0	3	0	0	0	0	3	3	3
TSPYL6	0	0	0	0	3	0	0	0	0	3	3	3
TTC40	0	0	0	0	3	0	0	0	0	3	3	3
TUBB4A	0	0	0	0	3	0	0	0	0	3	3	3
TYR	0	0	0	0	3	0	0	0	0	3	3	3
UBOX5	0	1	0	0	2	0	0	0	0	3	3	3
UBR5	0	0	0	0	3	0	0	0	0	3	3	3
UNC5C	0	0	0	0	3	0	0	0	0	3	3	3
URB1	1	0	0	0	2	0	0	0	0	3	3	3
USP8	1	0	0	0	1	0	0	1	0	3	3	3
USP9Y	0	1	0	1	1	0	0	0	0	3	3	3
VIT	1	0	0	0	2	0	0	0	0	3	3	3
VWDE	0	0	0	0	3	0	0	0	0	3	3	3
WDR70	0	1	0	0	2	0	0	0	0	3	3	3
XDH	0	0	0	0	3	0	0	0	0	3	3	3
XIRP1	0	0	0	0	3	0	0	0	0	3	3	3
XRN1	0	0	0	0	3	0	0	0	0	3	3	3
YY1AP1	0	0	0	0	3	0	0	0	0	3	3	3
ZC3H3	1	0	0	0	1	1	0	0	0	3	3	3
ZCCHC6	1	0	0	0	2	0	0	0	0	3	3	3
ZFHX2	0	0	0	0	3	0	0	0	0	3	3	3
ZMIZ2	0	0	0	0	3	0	0	0	0	3	3	3
ZNF114	1	0	0	0	2	0	0	0	0	3	3	3
ZNF425	0	0	0	0	3	0	0	0	0	3	3	3
ZNF44	1	0	0	0	2	0	0	0	0	3	3	3
ZNF638	0	0	0	0	3	0	0	0	0	3	3	3
ZNF808	0	0	0	0	3	0	0	0	0	3	3	3
ZNF831	0	0	0	0	3	0	0	0	0	3	3	3
ZNFX1	0	0	0	0	3	0	0	0	0	3	3	3
DNAH14	0	1	0	0	6	0	0	0	0	7	2	2
MAP1B	0	0	0	0	5	1	0	0	0	6	2	2
VCAN	0	0	0	0	5	1	0	0	0	6	2	2
PCDHGA10	1	0	0	0	4	0	0	0	0	5	2	2
AKAP12	0	0	0	0	2	2	0	0	0	4	2	2
ALMS1	0	0	0	0	4	0	0	0	0	4	2	2
ARHGEF40	0	0	0	0	3	1	0	0	0	4	2	2
ATP13A5	0	0	0	0	3	1	0	0	0	4	2	2
ATP8A2	0	0	0	0	4	0	0	0	0	4	2	2
BLM	0	0	0	0	4	0	0	0	0	4	2	2
C4orf21	0	0	0	0	4	0	0	0	0	4	2	2
C5	1	0	0	0	3	0	0	0	0	4	2	2
CDH12	0	1	0	0	2	1	0	0	0	4	2	2
CEP76	0	0	0	0	4	0	0	0	0	4	2	2
CYP11A1	0	0	0	0	4	0	0	0	0	4	2	2
DCHS2	0	0	0	0	3	1	0	0	0	4	2	2
DENND4A	0	0	0	0	4	0	0	0	0	4	2	2
EPB41L2	1	0	0	0	3	0	0	0	0	4	2	2
FAM178A	1	0	0	0	3	0	0	0	0	4	2	2
FARP1	0	0	0	0	3	0	0	1	0	4	2	2
GPC2	0	1	0	0	3	0	0	0	0	4	2	2
GPR65	2	0	0	0	2	0	0	0	0	4	2	2
IFI44	1	0	0	0	3	0	0	0	0	4	2	2
IGSF10	0	0	0	0	3	1	0	0	0	4	2	2
KCNH8	1	0	1	0	2	0	0	0	0	4	2	2
KCNQ3	0	0	0	0	3	1	0	0	0	4	2	2
KIAA0947	0	0	0	0	4	0	0	0	0	4	2	2
KIAA1033	0	0	0	0	4	0	0	0	0	4	2	2
KRTAP9-1	0	2	0	0	1	1	0	0	0	4	2	2
LRRN3	0	0	0	0	4	0	0	0	0	4	2	2
LTBP4	0	1	0	0	3	0	0	0	0	4	2	2
NOTCH3	0	0	0	0	4	0	0	0	0	4	2	2
PCM1	0	0	0	0	3	1	0	0	0	4	2	2
PSME4	0	1	0	0	3	0	0	0	0	4	2	2
PTPRZ1	1	0	0	0	3	0	0	0	0	4	2	2
SLC12A5	1	0	0	0	3	0	0	0	0	4	2	2
SPG11	0	0	0	0	4	0	0	0	0	4	2	2
ST18	0	0	0	0	2	2	0	0	0	4	2	2
STARD9	0	0	0	0	3	1	0	0	0	4	2	2
TCERG1L	0	0	0	0	4	0	0	0	0	4	2	2
TRIOBP	1	1	0	0	2	0	0	0	0	4	2	2
VPS13C	0	0	0	0	4	0	0	0	0	4	2	2
ZFHX3	0	0	0	0	4	0	0	0	0	4	2	2
ZNF568	0	0	0	0	3	1	0	0	0	4	2	2
ZNF594	0	0	0	0	4	0	0	0	0	4	2	2
ZNF800	0	1	0	0	1	2	0	0	0	4	2	2
ZNF99	0	0	0	0	4	0	0	0	0	4	2	2
ABCA8	1	1	0	0	1	0	0	0	0	3	2	2
ABCB1	0	0	0	0	3	0	0	0	0	3	2	2
ABCC3	0	1	0	0	2	0	0	0	0	3	2	2
ACVR1B	0	0	0	0	1	1	0	1	0	3	2	2
ACVR2B	0	0	1	0	2	0	0	0	0	3	2	2
AGBL3	1	0	0	0	2	0	0	0	0	3	2	2
AMY2B	0	0	0	0	3	0	0	0	0	3	2	2
ANKRD32	0	0	0	0	3	0	0	0	0	3	2	2
ANKRD55	0	0	0	0	3	0	0	0	0	3	2	2
ANXA10	0	0	0	0	2	1	0	0	0	3	2	2
AOX1	0	0	0	0	3	0	0	0	0	3	2	2
AP3B1	1	0	0	0	1	1	0	0	0	3	2	2
APAF1	0	0	0	0	2	1	0	0	0	3	2	2
ATP13A2	1	1	0	0	1	0	0	0	0	3	2	2
BAZ1A	0	0	0	0	3	0	0	0	0	3	2	2
BAZ2A	0	0	0	0	3	0	0	0	0	3	2	2
BTRC	0	0	0	0	1	1	0	1	0	3	2	2
C17orf80	0	1	0	0	2	0	0	0	0	3	2	2
C20orf194	0	0	0	0	3	0	0	0	0	3	2	2
C7orf63	0	1	0	0	1	1	0	0	0	3	2	2
C8orf48	0	0	0	0	3	0	0	0	0	3	2	2
CA9	0	0	0	0	3	0	0	0	0	3	2	2
CAD	0	0	0	0	3	0	0	0	0	3	2	2
CALCR	0	0	0	0	3	0	0	0	0	3	2	2
CASP9	0	2	0	0	1	0	0	0	0	3	2	2
CCDC110	0	0	0	0	2	1	0	0	0	3	2	2
CCDC146	0	1	0	0	2	0	0	0	0	3	2	2
CCDC66	2	0	0	0	1	0	0	0	0	3	2	2
CCDC88A	0	0	0	0	1	1	0	1	0	3	2	2
CD109	0	0	0	1	2	0	0	0	0	3	2	2
CDH24	0	2	0	0	0	1	0	0	0	3	2	2
CENPF	0	1	0	0	1	1	0	0	0	3	2	2
CFB	0	0	0	0	3	0	0	0	0	3	2	2
CHGB	0	0	0	0	3	0	0	0	0	3	2	2
CHL1	0	1	0	0	2	0	0	0	0	3	2	2
CHST2	0	0	0	0	3	0	0	0	0	3	2	2
CNGA1	0	0	0	0	3	0	0	0	0	3	2	2
CNR1	0	0	0	0	3	0	0	0	0	3	2	2
COIL	1	1	0	0	0	0	0	1	0	3	2	2
DDX27	0	0	0	0	3	0	0	0	0	3	2	2
DHX30	0	0	0	0	3	0	0	0	0	3	2	2
DHX57	0	0	0	0	3	0	0	0	0	3	2	2
DLG2	0	0	0	0	1	2	0	0	0	3	2	2
DMXL1	0	0	0	0	2	1	0	0	0	3	2	2
DNM3	0	0	0	0	3	0	0	0	0	3	2	2
DPYD	0	0	0	0	3	0	0	0	0	3	2	2
DRD5	0	0	0	0	3	0	0	0	0	3	2	2
DSC2	0	1	0	0	2	0	0	0	0	3	2	2
DSG1	0	0	0	0	3	0	0	0	0	3	2	2
ECT2	0	0	0	0	3	0	0	0	0	3	2	2
EDNRB	0	0	0	0	3	0	0	0	0	3	2	2
EFR3A	0	0	0	0	3	0	0	0	0	3	2	2
EIF4G1	0	0	0	0	3	0	0	0	0	3	2	2
EPHA3	0	1	0	0	2	0	0	0	0	3	2	2
EPM2AIP1	0	0	0	0	2	1	0	0	0	3	2	2
EPS8	0	0	0	0	3	0	0	0	0	3	2	2
ERCC6L	1	0	0	0	2	0	0	0	0	3	2	2
ERVMER34-1	0	0	0	0	3	0	0	0	0	3	2	2
FAM151A	1	0	0	0	2	0	0	0	0	3	2	2
FAM179B	0	0	0	0	3	0	0	0	0	3	2	2
FBLN1	0	0	0	0	3	0	0	0	0	3	2	2
FER1L6	0	0	0	0	1	2	0	0	0	3	2	2
FLT4	0	0	0	0	3	0	0	0	0	3	2	2
FMO4	0	0	1	0	1	1	0	0	0	3	2	2
FRK	0	0	0	0	3	0	0	0	0	3	2	2
GLDC	0	0	0	0	3	0	0	0	0	3	2	2
GPR112	1	1	0	0	1	0	0	0	0	3	2	2
GPR98	0	0	0	0	3	0	0	0	0	3	2	2
HIVEP1	0	0	0	0	3	0	0	0	0	3	2	2
HJURP	0	1	0	1	1	0	0	0	0	3	2	2
HMGCR	0	0	0	0	2	1	0	0	0	3	2	2
HNF1A	0	0	0	0	3	0	0	0	0	3	2	2
HSPA5	0	0	0	0	3	0	0	0	0	3	2	2
IGF2BP3	1	0	0	0	1	1	0	0	0	3	2	2
ILK	2	0	0	0	1	0	0	0	0	3	2	2
IPO8	0	1	0	0	1	1	0	0	0	3	2	2
ITPR1	0	0	0	0	2	1	0	0	0	3	2	2
KALRN	0	0	0	0	3	0	0	0	0	3	2	2
KAT6A	0	0	0	0	3	0	0	0	0	3	2	2
KIAA1217	0	0	0	0	3	0	0	0	0	3	2	2
KIAA1239	0	0	0	0	2	1	0	0	0	3	2	2
KIAA1429	0	0	1	0	2	0	0	0	0	3	2	2
KIAA1551	1	1	0	0	1	0	0	0	0	3	2	2
KRT84	0	0	0	0	3	0	0	0	0	3	2	2
KSR2	0	0	0	0	3	0	0	0	0	3	2	2
L1TD1	0	0	0	0	3	0	0	0	0	3	2	2
LIAS	0	1	0	0	2	0	0	0	0	3	2	2
LIN54	1	0	1	0	1	0	0	0	0	3	2	2
LRP4	0	1	0	0	1	0	0	1	0	3	2	2
LRRC63	0	0	0	1	2	0	0	0	0	3	2	2
LTBP1	0	0	0	0	3	0	0	0	0	3	2	2
LTK	0	0	0	0	3	0	0	0	0	3	2	2
LY75	1	0	0	0	2	0	0	0	0	3	2	2
MAP3K19	0	0	0	0	3	0	0	0	0	3	2	2
MAP4K5	0	0	0	0	3	0	0	0	0	3	2	2
MARCH10	0	0	0	0	3	0	0	0	0	3	2	2
MARK1	0	0	0	0	2	1	0	0	0	3	2	2
MAST1	0	0	0	0	3	0	0	0	0	3	2	2
MED12L	0	0	0	0	3	0	0	0	0	3	2	2
MNS1	2	0	0	0	1	0	0	0	0	3	2	2
MTSS1	0	0	0	0	2	1	0	0	0	3	2	2
MUC22	0	0	0	0	3	0	0	0	0	3	2	2
MXRA5	0	1	0	0	1	1	0	0	0	3	2	2
MYB	0	0	2	0	1	0	0	0	0	3	2	2
MYBPC1	0	0	0	0	3	0	0	0	0	3	2	2
MYH15	0	0	0	0	3	0	0	0	0	3	2	2
MYO18B	0	0	0	0	3	0	0	0	0	3	2	2
MYO9A	0	0	0	0	3	0	0	0	0	3	2	2
MYOM1	0	0	0	0	2	1	0	0	0	3	2	2
NAPG	0	0	0	0	2	0	0	1	0	3	2	2
NEK4	0	0	0	0	2	0	0	1	0	3	2	2
NIPBL	1	0	0	0	2	0	0	0	0	3	2	2
NOSIP	0	0	0	0	3	0	0	0	0	3	2	2
NPAT	0	0	0	0	3	0	0	0	0	3	2	2
NPC1L1	0	0	0	0	1	1	0	1	0	3	2	2
NR1H4	0	0	0	0	3	0	0	0	0	3	2	2
OPRM1	0	0	0	0	2	1	0	0	0	3	2	2
OR2B6	0	0	0	0	2	0	1	0	0	3	2	2
OR51G2	0	0	0	0	3	0	0	0	0	3	2	2
OR52N4	0	0	0	0	3	0	0	0	0	3	2	2
OR7C1	1	0	0	0	2	0	0	0	0	3	2	2
OR8B3	0	0	0	0	3	0	0	0	0	3	2	2
PAMR1	0	1	0	0	1	1	0	0	0	3	2	2
PANK3	1	0	0	0	2	0	0	0	0	3	2	2
PAX1	0	0	0	0	3	0	0	0	0	3	2	2
PCCA	1	0	0	0	1	1	0	0	0	3	2	2
PCDH19	1	0	0	0	2	0	0	0	0	3	2	2
PCDH9	0	0	0	0	3	0	0	0	0	3	2	2
PCDP1	1	0	0	0	1	1	0	0	0	3	2	2
PDE8B	0	0	0	0	3	0	0	0	0	3	2	2
PJA2	0	0	0	0	3	0	0	0	0	3	2	2
PKDREJ	0	0	0	0	3	0	0	0	0	3	2	2
PLEKHG4	0	0	0	0	2	1	0	0	0	3	2	2
PLG	0	0	0	0	3	0	0	0	0	3	2	2
POLR2A	0	0	0	0	2	1	0	0	0	3	2	2
PP2D1	0	1	0	0	1	1	0	0	0	3	2	2
PPP1R16B	0	0	0	0	3	0	0	0	0	3	2	2
PPP1R3A	0	0	0	0	2	1	0	0	0	3	2	2
PPP6C	0	0	0	0	2	1	0	0	0	3	2	2
PRB2	0	0	0	0	3	0	0	0	0	3	2	2
PRRC2C	0	0	0	0	3	0	0	0	0	3	2	2
PSG7	0	0	0	0	3	0	0	0	0	3	2	2
PSG9	0	0	0	0	3	0	0	0	0	3	2	2
PTPN12	0	0	0	0	3	0	0	0	0	3	2	2
PTPRN2	0	0	0	0	3	0	0	0	0	3	2	2
RAD9B	0	0	0	0	3	0	0	0	0	3	2	2
RBM20	1	0	0	0	2	0	0	0	0	3	2	2
RECQL	0	1	0	0	2	0	0	0	0	3	2	2
RFX5	0	0	0	0	3	0	0	0	0	3	2	2
RIF1	0	1	0	0	2	0	0	0	0	3	2	2
RLTPR	0	0	0	1	2	0	0	0	0	3	2	2
RP9	0	0	0	0	2	1	0	0	0	3	2	2
RSF1	2	0	0	0	1	0	0	0	0	3	2	2
RUNX1T1	0	0	0	0	3	0	0	0	0	3	2	2
SBNO1	0	0	0	0	3	0	0	0	0	3	2	2
SCAF11	1	0	0	0	2	0	0	0	0	3	2	2
SETD5	0	0	0	0	3	0	0	0	0	3	2	2
SIAE	1	0	1	0	1	0	0	0	0	3	2	2
SLC12A7	0	0	0	0	3	0	0	0	0	3	2	2
SLC15A2	0	0	0	0	1	0	1	1	0	3	2	2
SLC17A4	0	0	0	0	3	0	0	0	0	3	2	2
SLC26A8	1	0	0	0	2	0	0	0	0	3	2	2
SLC4A11	1	0	0	0	2	0	0	0	0	3	2	2
SLC6A18	0	0	0	0	3	0	0	0	0	3	2	2
SLCO5A1	0	0	0	0	2	1	0	0	0	3	2	2
SLFN12	1	0	0	0	2	0	0	0	0	3	2	2
SLTM	0	0	0	0	2	0	0	1	0	3	2	2
SMG1	0	0	0	0	3	0	0	0	0	3	2	2
SMG8	2	0	0	0	1	0	0	0	0	3	2	2
STAG3	0	0	0	0	3	0	0	0	0	3	2	2
STX2	1	0	0	0	1	1	0	0	0	3	2	2
SWT1	1	0	0	0	2	0	0	0	0	3	2	2
TANC1	1	0	0	0	2	0	0	0	0	3	2	2
TBC1D8	0	0	0	0	3	0	0	0	0	3	2	2
TDRD5	0	0	0	0	3	0	0	0	0	3	2	2
TGFB2	0	0	0	0	2	0	0	1	0	3	2	2
THAP6	1	0	0	0	2	0	0	0	0	3	2	2
THSD7A	0	0	0	0	3	0	0	0	0	3	2	2
TIAM1	1	0	0	0	2	0	0	0	0	3	2	2
TMEM57	0	0	0	0	3	0	0	0	0	3	2	2
TOPAZ1	0	0	0	0	2	1	0	0	0	3	2	2
TRERF1	1	0	0	0	2	0	0	0	0	3	2	2
TRIB2	0	0	0	0	2	1	0	0	0	3	2	2
TRPV5	0	0	0	0	3	0	0	0	0	3	2	2
TTLL6	1	0	0	0	2	0	0	0	0	3	2	2
UGGT2	0	0	0	0	3	0	0	0	0	3	2	2
UNC5A	0	0	0	0	3	0	0	0	0	3	2	2
USHBP1	1	0	0	0	1	1	0	0	0	3	2	2
USP19	0	0	0	0	3	0	0	0	0	3	2	2
USPL1	1	0	0	0	2	0	0	0	0	3	2	2
WDR87	0	1	0	0	2	0	0	0	0	3	2	2
ZDHHC9	0	0	1	0	2	0	0	0	0	3	2	2
ZFYVE19	0	0	0	0	3	0	0	0	0	3	2	2
ZFYVE28	0	0	0	0	3	0	0	0	0	3	2	2
ZNF236	1	0	0	0	1	1	0	0	0	3	2	2
ZNF257	0	0	0	0	3	0	0	0	0	3	2	2
ZNF300	1	0	0	0	1	0	0	0	1	3	2	2
ZNF347	0	0	0	0	3	0	0	0	0	3	2	2
ZNF443	0	0	0	0	2	1	0	0	0	3	2	2
ZNF850	0	1	0	0	2	0	0	0	0	3	2	2
ZNHIT6	0	0	0	0	2	1	0	0	0	3	2	2
ZZEF1	0	1	0	0	2	0	0	0	0	3	2	2
A2ML1	0	0	0	0	2	0	0	0	0	2	2	2
AAGAB	0	0	0	1	1	0	0	0	0	2	2	2
AASS	0	0	0	0	2	0	0	0	0	2	2	2
ABCA1	0	0	0	0	2	0	0	0	0	2	2	2
ABCA10	0	1	0	0	0	1	0	0	0	2	2	2
ABCB4	0	0	0	0	2	0	0	0	0	2	2	2
ABCB9	0	0	0	0	2	0	0	0	0	2	2	2
ABCC1	1	0	1	0	0	0	0	0	0	2	2	2
ABCC11	0	0	0	0	1	1	0	0	0	2	2	2
ABCC9	0	0	0	0	2	0	0	0	0	2	2	2
ABI1	0	0	0	0	2	0	0	0	0	2	2	2
ABLIM1	0	0	0	0	2	0	0	0	0	2	2	2
AC079354.1	0	0	0	0	2	0	0	0	0	2	2	2
AC104809.3	0	0	0	0	2	0	0	0	0	2	2	2
ACAD10	0	0	0	0	2	0	0	0	0	2	2	2
ACADM	0	0	1	0	0	1	0	0	0	2	2	2
ACAP2	0	0	0	0	1	0	0	1	0	2	2	2
ACCSL	0	0	0	0	1	1	0	0	0	2	2	2
ACE2	0	0	0	0	2	0	0	0	0	2	2	2
ACKR3	0	0	0	0	2	0	0	0	0	2	2	2
ACRBP	0	0	0	0	2	0	0	0	0	2	2	2
ACSM1	0	0	0	0	2	0	0	0	0	2	2	2
ACSM5	0	0	0	0	2	0	0	0	0	2	2	2
ACTA1	0	0	0	0	0	2	0	0	0	2	2	2
ACTB	0	0	1	0	1	0	0	0	0	2	2	2
ACTN2	0	0	0	0	2	0	0	0	0	2	2	2
ACTR10	0	0	0	0	1	1	0	0	0	2	2	2
ADAM29	0	0	0	0	1	1	0	0	0	2	2	2
ADAMTS14	0	0	0	0	2	0	0	0	0	2	2	2
ADAMTS2	0	0	0	0	2	0	0	0	0	2	2	2
ADAMTS3	0	0	0	0	2	0	0	0	0	2	2	2
ADAMTS4	0	0	0	0	1	1	0	0	0	2	2	2
ADAMTS6	0	0	0	0	2	0	0	0	0	2	2	2
ADAMTS8	0	0	0	0	2	0	0	0	0	2	2	2
ADAMTS9	0	0	0	0	2	0	0	0	0	2	2	2
ADAMTSL4	0	1	0	0	1	0	0	0	0	2	2	2
ADARB2	0	0	0	0	2	0	0	0	0	2	2	2
ADCY10	0	1	0	0	0	1	0	0	0	2	2	2
ADCY3	0	0	0	0	2	0	0	0	0	2	2	2
ADCY6	1	0	0	0	1	0	0	0	0	2	2	2
ADCY9	0	0	0	0	2	0	0	0	0	2	2	2
ADD1	0	0	1	0	1	0	0	0	0	2	2	2
ADPRH	0	0	0	0	2	0	0	0	0	2	2	2
ADRBK2	0	0	0	0	2	0	0	0	0	2	2	2
ADSL	0	0	0	0	2	0	0	0	0	2	2	2
AGPS	0	0	0	0	1	1	0	0	0	2	2	2
AHCY	0	0	0	0	2	0	0	0	0	2	2	2
AHCYL2	0	0	0	0	2	0	0	0	0	2	2	2
AIMP2	1	0	0	0	1	0	0	0	0	2	2	2
AJUBA	0	0	0	0	2	0	0	0	0	2	2	2
AK5	0	0	0	0	1	1	0	0	0	2	2	2
AK7	0	0	0	0	2	0	0	0	0	2	2	2
AK8	0	0	0	0	2	0	0	0	0	2	2	2
AKAP17A	0	0	0	0	2	0	0	0	0	2	2	2
AKAP3	0	0	0	1	0	1	0	0	0	2	2	2
AKNAD1	0	0	0	0	1	1	0	0	0	2	2	2
AL033381.1	0	0	0	0	2	0	0	0	0	2	2	2
ALDH3B1	0	0	0	0	2	0	0	0	0	2	2	2
ALG10B	1	1	0	0	0	0	0	0	0	2	2	2
ALPK1	0	0	0	0	2	0	0	0	0	2	2	2
ALS2CL	1	0	0	0	1	0	0	0	0	2	2	2
ALS2CR11	0	0	1	0	1	0	0	0	0	2	2	2
AMBN	0	0	0	0	2	0	0	0	0	2	2	2
AMBRA1	0	0	0	0	2	0	0	0	0	2	2	2
AMELX	1	0	0	0	1	0	0	0	0	2	2	2
AMER3	0	0	0	0	2	0	0	0	0	2	2	2
AMICA1	0	0	0	0	1	1	0	0	0	2	2	2
AMMECR1	0	0	0	0	2	0	0	0	0	2	2	2
AMOTL1	1	0	0	0	1	0	0	0	0	2	2	2
AMPD3	1	0	0	0	1	0	0	0	0	2	2	2
ANHX	0	0	0	0	2	0	0	0	0	2	2	2
ANKFN1	0	0	0	1	1	0	0	0	0	2	2	2
ANKLE2	0	1	0	0	1	0	0	0	0	2	2	2
ANKRD12	0	0	0	0	2	0	0	0	0	2	2	2
ANKRD31	0	1	0	0	1	0	0	0	0	2	2	2
ANKRD44	0	0	0	0	2	0	0	0	0	2	2	2
ANKRD50	0	1	0	0	1	0	0	0	0	2	2	2
ANKRD52	0	0	0	0	2	0	0	0	0	2	2	2
ANKRD7	1	0	0	0	1	0	0	0	0	2	2	2
ANKS1B	0	0	0	0	2	0	0	0	0	2	2	2
ANO2	1	0	0	0	1	0	0	0	0	2	2	2
ANO6	0	0	0	0	2	0	0	0	0	2	2	2
ANXA7	0	0	0	0	2	0	0	0	0	2	2	2
AP3M2	0	0	0	0	2	0	0	0	0	2	2	2
APBA2	0	0	0	0	2	0	0	0	0	2	2	2
APCDD1	0	0	0	0	2	0	0	0	0	2	2	2
APOH	0	0	0	0	1	0	1	0	0	2	2	2
APOL1	1	0	0	0	1	0	0	0	0	2	2	2
AQP5	0	1	0	0	1	0	0	0	0	2	2	2
AQPEP	0	0	0	0	2	0	0	0	0	2	2	2
AQR	0	0	0	0	1	0	0	1	0	2	2	2
ARAP1	0	0	0	0	2	0	0	0	0	2	2	2
ARHGAP35	0	0	0	0	1	1	0	0	0	2	2	2
ARHGAP9	0	0	0	0	2	0	0	0	0	2	2	2
ARHGEF12	0	0	0	0	2	0	0	0	0	2	2	2
ARHGEF19	0	0	0	0	1	0	0	1	0	2	2	2
ARHGEF26	0	0	0	0	2	0	0	0	0	2	2	2
ARHGEF33	0	0	0	0	2	0	0	0	0	2	2	2
ARHGEF6	0	0	0	0	2	0	0	0	0	2	2	2
ARHGEF7	0	0	0	0	2	0	0	0	0	2	2	2
ART4	0	2	0	0	0	0	0	0	0	2	2	2
ART5	0	0	0	0	2	0	0	0	0	2	2	2
ARVCF	0	0	0	0	2	0	0	0	0	2	2	2
ASB10	0	0	0	0	2	0	0	0	0	2	2	2
ASB17	0	0	0	0	2	0	0	0	0	2	2	2
ASB5	0	0	0	0	2	0	0	0	0	2	2	2
ASB7	0	0	0	0	1	0	0	1	0	2	2	2
ASCL4	0	0	0	0	2	0	0	0	0	2	2	2
ASMT	0	0	0	0	2	0	0	0	0	2	2	2
ASPG	0	0	0	0	2	0	0	0	0	2	2	2
ASXL2	0	0	0	0	2	0	0	0	0	2	2	2
ATAD1	0	0	0	1	1	0	0	0	0	2	2	2
ATAD2	0	0	0	0	1	1	0	0	0	2	2	2
ATG2A	0	0	0	0	2	0	0	0	0	2	2	2
ATG2B	0	0	0	1	1	0	0	0	0	2	2	2
ATG9B	0	0	0	0	2	0	0	0	0	2	2	2
ATIC	0	0	0	0	2	0	0	0	0	2	2	2
ATP10B	0	1	0	0	1	0	0	0	0	2	2	2
ATP11B	0	0	0	0	2	0	0	0	0	2	2	2
ATP13A4	0	0	0	0	2	0	0	0	0	2	2	2
ATP2A2	0	0	0	0	2	0	0	0	0	2	2	2
ATP2B4	1	0	0	0	1	0	0	0	0	2	2	2
ATP6V1C1	0	0	0	0	1	0	0	1	0	2	2	2
ATP8B4	0	0	0	0	2	0	0	0	0	2	2	2
ATXN7	1	1	0	0	0	0	0	0	0	2	2	2
AXDND1	0	0	0	0	2	0	0	0	0	2	2	2
AXIN2	2	0	0	0	0	0	0	0	0	2	2	2
AXL	0	0	0	0	2	0	0	0	0	2	2	2
B3GAT2	0	0	0	0	2	0	0	0	0	2	2	2
B3GNT1	1	0	0	0	1	0	0	0	0	2	2	2
BAG4	0	0	0	0	2	0	0	0	0	2	2	2
BBS2	0	0	0	0	2	0	0	0	0	2	2	2
BBS7	0	0	0	0	2	0	0	0	0	2	2	2
BCAN	0	0	0	0	2	0	0	0	0	2	2	2
BCL6	0	0	0	0	1	0	0	1	0	2	2	2
BCMO1	0	0	0	0	2	0	0	0	0	2	2	2
BCO2	1	0	0	0	0	1	0	0	0	2	2	2
BCOR	0	1	0	0	0	1	0	0	0	2	2	2
BDNF	0	0	0	0	2	0	0	0	0	2	2	2
BEST3	1	0	0	0	1	0	0	0	0	2	2	2
BIRC6	1	0	0	0	1	0	0	0	0	2	2	2
BLK	0	0	0	0	2	0	0	0	0	2	2	2
BMPER	0	0	0	0	2	0	0	0	0	2	2	2
BMS1	0	0	0	0	2	0	0	0	0	2	2	2
BNC2	0	0	0	0	2	0	0	0	0	2	2	2
BOD1L1	0	0	0	0	2	0	0	0	0	2	2	2
BPIFB4	0	0	0	0	2	0	0	0	0	2	2	2
BPTF	0	0	0	0	2	0	0	0	0	2	2	2
BRCA2	0	1	0	0	1	0	0	0	0	2	2	2
BRINP3	0	0	0	0	2	0	0	0	0	2	2	2
BRIX1	0	0	0	0	2	0	0	0	0	2	2	2
BRMS1L	0	0	0	0	2	0	0	0	0	2	2	2
BRPF1	0	0	0	0	2	0	0	0	0	2	2	2
BTBD6	0	0	0	0	2	0	0	0	0	2	2	2
BZRAP1	0	0	0	0	2	0	0	0	0	2	2	2
C10orf118	1	0	0	0	1	0	0	0	0	2	2	2
C10orf129	0	0	0	0	2	0	0	0	0	2	2	2
C11orf16	0	0	0	0	2	0	0	0	0	2	2	2
C11orf35	0	0	0	0	2	0	0	0	0	2	2	2
C11orf63	0	1	0	0	1	0	0	0	0	2	2	2
C11orf85	0	0	0	0	1	1	0	0	0	2	2	2
C11orf87	1	0	0	0	1	0	0	0	0	2	2	2
C15orf27	0	0	0	0	2	0	0	0	0	2	2	2
C15orf43	0	0	0	0	2	0	0	0	0	2	2	2
C17orf104	0	0	0	0	2	0	0	0	0	2	2	2
C18orf8	0	0	0	0	2	0	0	0	0	2	2	2
C1QTNF2	0	0	0	0	2	0	0	0	0	2	2	2
C1orf167	0	0	0	0	2	0	0	0	0	2	2	2
C1orf168	0	1	0	0	0	1	0	0	0	2	2	2
C1orf189	1	0	0	0	1	0	0	0	0	2	2	2
C22orf43	0	0	0	0	2	0	0	0	0	2	2	2
C2CD2L	0	0	0	0	2	0	0	0	0	2	2	2
C2CD3	0	0	0	0	2	0	0	0	0	2	2	2
C3orf20	1	0	0	0	1	0	0	0	0	2	2	2
C3orf70	0	0	0	0	2	0	0	0	0	2	2	2
C4BPA	0	0	0	0	2	0	0	0	0	2	2	2
C4orf50	0	0	0	0	2	0	0	0	0	2	2	2
C6	0	0	0	0	2	0	0	0	0	2	2	2
C6ORF165	0	0	0	0	2	0	0	0	0	2	2	2
C6orf10	0	0	0	0	2	0	0	0	0	2	2	2
C8A	0	0	0	0	2	0	0	0	0	2	2	2
C8orf34	0	0	0	0	2	0	0	0	0	2	2	2
C8orf58	0	0	0	0	1	1	0	0	0	2	2	2
C9orf147	1	1	0	0	0	0	0	0	0	2	2	2
CABIN1	0	0	0	0	2	0	0	0	0	2	2	2
CABS1	0	0	0	0	2	0	0	0	0	2	2	2
CACNA1A	0	0	0	0	2	0	0	0	0	2	2	2
CACNA1G	0	0	0	0	2	0	0	0	0	2	2	2
CADM3	1	0	0	0	1	0	0	0	0	2	2	2
CALCRL	1	0	0	0	1	0	0	0	0	2	2	2
CAMK2B	0	0	0	0	2	0	0	0	0	2	2	2
CAMKK2	0	0	0	0	2	0	0	0	0	2	2	2
CAMSAP1	0	0	0	0	2	0	0	0	0	2	2	2
CAMTA2	1	0	0	0	1	0	0	0	0	2	2	2
CAPN11	0	0	0	0	2	0	0	0	0	2	2	2
CAPN14	0	0	0	0	2	0	0	0	0	2	2	2
CAPN2	0	0	0	0	1	1	0	0	0	2	2	2
CAPN5	0	0	0	0	2	0	0	0	0	2	2	2
CARD10	0	0	0	0	2	0	0	0	0	2	2	2
CASKIN1	0	0	1	0	1	0	0	0	0	2	2	2
CATSPER4	0	0	0	0	2	0	0	0	0	2	2	2
CBLB	0	0	0	0	1	0	0	1	0	2	2	2
CBLL1	2	0	0	0	0	0	0	0	0	2	2	2
CC2D2A	0	0	0	0	1	0	0	1	0	2	2	2
CCDC102B	1	0	0	0	0	1	0	0	0	2	2	2
CCDC108	0	1	0	0	0	1	0	0	0	2	2	2
CCDC116	0	0	0	0	2	0	0	0	0	2	2	2
CCDC132	0	0	0	0	2	0	0	0	0	2	2	2
CCDC136	0	0	0	0	2	0	0	0	0	2	2	2
CCDC138	1	0	0	0	0	1	0	0	0	2	2	2
CCDC141	0	0	0	0	2	0	0	0	0	2	2	2
CCDC153	1	0	0	0	1	0	0	0	0	2	2	2
CCDC180	0	0	0	0	2	0	0	0	0	2	2	2
CCDC181	0	0	0	0	1	1	0	0	0	2	2	2
CCDC40	0	0	0	0	1	1	0	0	0	2	2	2
CCDC63	0	0	0	0	2	0	0	0	0	2	2	2
CCDC8	0	1	0	0	1	0	0	0	0	2	2	2
CCDC90B	0	1	0	0	1	0	0	0	0	2	2	2
CCDC94	0	0	0	0	2	0	0	0	0	2	2	2
CCNYL1	0	0	0	0	1	0	0	1	0	2	2	2
CCT6B	0	0	0	0	2	0	0	0	0	2	2	2
CD1B	0	0	0	0	2	0	0	0	0	2	2	2
CD209	0	0	0	0	2	0	0	0	0	2	2	2
CD40LG	0	0	0	0	2	0	0	0	0	2	2	2
CD5L	0	0	0	0	2	0	0	0	0	2	2	2
CD96	0	0	0	0	2	0	0	0	0	2	2	2
CDAN1	0	0	0	0	2	0	0	0	0	2	2	2
CDC5L	0	0	0	0	1	1	0	0	0	2	2	2
CDH2	0	0	0	0	1	1	0	0	0	2	2	2
CDH22	0	0	0	0	2	0	0	0	0	2	2	2
CDH4	0	0	0	0	2	0	0	0	0	2	2	2
CDH5	0	0	0	0	2	0	0	0	0	2	2	2
CDH7	0	0	0	0	2	0	0	0	0	2	2	2
CDKL4	0	0	0	0	1	1	0	0	0	2	2	2
CDKL5	1	0	0	0	1	0	0	0	0	2	2	2
CEBPZ	0	0	0	0	2	0	0	0	0	2	2	2
CECR2	0	0	0	0	2	0	0	0	0	2	2	2
CECR6	0	0	0	0	2	0	0	0	0	2	2	2
CELA1	0	0	0	0	2	0	0	0	0	2	2	2
CELF6	0	0	0	0	2	0	0	0	0	2	2	2
CENPE	0	0	0	1	1	0	0	0	0	2	2	2
CEP104	0	0	0	0	2	0	0	0	0	2	2	2
CEP135	0	0	0	0	2	0	0	0	0	2	2	2
CEP170B	1	0	0	0	1	0	0	0	0	2	2	2
CEP290	0	0	0	1	1	0	0	0	0	2	2	2
CES1	0	0	0	0	2	0	0	0	0	2	2	2
CHAF1A	0	0	0	0	2	0	0	0	0	2	2	2
CHAF1B	0	0	0	0	2	0	0	0	0	2	2	2
CHD1	0	0	0	1	1	0	0	0	0	2	2	2
CHD5	0	0	0	0	2	0	0	0	0	2	2	2
CHDH	0	0	0	0	2	0	0	0	0	2	2	2
CHMP2A	0	0	0	0	2	0	0	0	0	2	2	2
CHMP4B	0	0	0	0	1	0	0	1	0	2	2	2
CHPF	0	0	0	0	2	0	0	0	0	2	2	2
CHRD	0	0	0	0	2	0	0	0	0	2	2	2
CHRNA1	0	0	0	0	2	0	0	0	0	2	2	2
CHRNA4	0	0	0	0	2	0	0	0	0	2	2	2
CHRNB3	0	0	0	0	1	1	0	0	0	2	2	2
CHST5	0	0	0	0	2	0	0	0	0	2	2	2
CHST6	0	0	0	0	2	0	0	0	0	2	2	2
CKMT2	0	0	0	0	2	0	0	0	0	2	2	2
CLCN4	0	1	0	0	1	0	0	0	0	2	2	2
CLDN20	1	0	0	0	1	0	0	0	0	2	2	2
CLEC14A	0	0	0	0	2	0	0	0	0	2	2	2
CLEC4G	0	0	0	0	2	0	0	0	0	2	2	2
CLEC4M	0	0	0	0	2	0	0	0	0	2	2	2
CLIP1	1	0	0	0	1	0	0	0	0	2	2	2
CLK2	0	0	0	0	2	0	0	0	0	2	2	2
CLK3	0	0	0	0	2	0	0	0	0	2	2	2
CLSTN1	0	0	0	0	2	0	0	0	0	2	2	2
CLSTN2	0	0	0	0	2	0	0	0	0	2	2	2
CLTC	1	0	0	0	1	0	0	0	0	2	2	2
CMTR1	1	0	0	0	1	0	0	0	0	2	2	2
CNGA2	0	0	0	0	2	0	0	0	0	2	2	2
CNGA3	0	0	0	0	2	0	0	0	0	2	2	2
CNOT4	1	0	0	0	1	0	0	0	0	2	2	2
CNTNAP4	0	0	0	0	1	1	0	0	0	2	2	2
COG1	0	0	0	0	2	0	0	0	0	2	2	2
COG5	0	1	0	0	1	0	0	0	0	2	2	2
COL11A2	0	0	0	0	2	0	0	0	0	2	2	2
COL13A1	0	0	0	0	2	0	0	0	0	2	2	2
COL18A1	1	0	0	0	1	0	0	0	0	2	2	2
COL20A1	0	0	0	0	2	0	0	0	0	2	2	2
COL22A1	0	0	0	0	2	0	0	0	0	2	2	2
COL23A1	1	0	0	0	1	0	0	0	0	2	2	2
COL25A1	0	0	0	0	1	0	0	1	0	2	2	2
COL2A1	0	0	0	0	2	0	0	0	0	2	2	2
COL5A2	0	0	0	0	1	1	0	0	0	2	2	2
COL9A2	2	0	0	0	0	0	0	0	0	2	2	2
COL9A3	0	0	0	0	2	0	0	0	0	2	2	2
COLEC10	0	0	0	0	2	0	0	0	0	2	2	2
COLGALT2	0	0	0	0	2	0	0	0	0	2	2	2
COQ3	0	0	0	0	2	0	0	0	0	2	2	2
COX18	0	0	0	0	2	0	0	0	0	2	2	2
COX6C	0	0	0	0	2	0	0	0	0	2	2	2
CPA2	0	0	0	0	2	0	0	0	0	2	2	2
CPAMD8	1	0	0	0	1	0	0	0	0	2	2	2
CPEB1	0	0	0	0	2	0	0	0	0	2	2	2
CPEB4	1	0	0	0	1	0	0	0	0	2	2	2
CPQ	0	0	0	0	2	0	0	0	0	2	2	2
CPS1	0	0	0	0	2	0	0	0	0	2	2	2
CPZ	0	0	0	0	2	0	0	0	0	2	2	2
CR2	1	0	0	0	1	0	0	0	0	2	2	2
CRBN	0	0	0	0	1	0	0	1	0	2	2	2
CREB5	1	0	0	0	1	0	0	0	0	2	2	2
CRISPLD1	0	0	0	0	2	0	0	0	0	2	2	2
CRMP1	0	0	0	0	2	0	0	0	0	2	2	2
CRTC2	0	0	0	0	2	0	0	0	0	2	2	2
CRYBA4	0	0	0	0	2	0	0	0	0	2	2	2
CRYBB1	0	0	0	0	2	0	0	0	0	2	2	2
CRYBG3	0	0	0	0	2	0	0	0	0	2	2	2
CSAD	0	0	0	0	2	0	0	0	0	2	2	2
CSNK1A1L	0	1	0	0	0	1	0	0	0	2	2	2
CSNK1D	1	0	0	0	1	0	0	0	0	2	2	2
CSRNP3	0	0	0	0	2	0	0	0	0	2	2	2
CTBP2	2	0	0	0	0	0	0	0	0	2	2	2
CTDP1	0	1	0	0	1	0	0	0	0	2	2	2
CTNNA2	0	0	0	0	2	0	0	0	0	2	2	2
CUL1	0	0	0	0	1	1	0	0	0	2	2	2
CUL3	0	0	1	0	1	0	0	0	0	2	2	2
CUL4A	0	0	0	0	2	0	0	0	0	2	2	2
CUL7	0	0	0	0	1	1	0	0	0	2	2	2
CWH43	0	0	0	0	2	0	0	0	0	2	2	2
CXXC1	0	0	0	0	2	0	0	0	0	2	2	2
CYP2A6	0	0	0	0	2	0	0	0	0	2	2	2
DAAM1	0	0	0	0	1	0	0	1	0	2	2	2
DACH1	0	1	0	0	1	0	0	0	0	2	2	2
DAGLA	0	0	0	0	2	0	0	0	0	2	2	2
DAK	0	0	0	0	2	0	0	0	0	2	2	2
DALRD3	0	0	0	0	2	0	0	0	0	2	2	2
DAPK2	0	0	0	0	2	0	0	0	0	2	2	2
DBH	0	0	0	0	2	0	0	0	0	2	2	2
DBX2	0	0	0	0	2	0	0	0	0	2	2	2
DCAF8L2	0	0	0	0	2	0	0	0	0	2	2	2
DCLK1	0	0	0	0	2	0	0	0	0	2	2	2
DCST1	0	0	0	0	2	0	0	0	0	2	2	2
DCT	1	0	0	0	1	0	0	0	0	2	2	2
DCTN1	1	0	0	0	1	0	0	0	0	2	2	2
DCUN1D2	0	0	0	0	2	0	0	0	0	2	2	2
DDI1	0	0	0	0	2	0	0	0	0	2	2	2
DDO	1	0	0	0	1	0	0	0	0	2	2	2
DDX10	1	0	0	0	1	0	0	0	0	2	2	2
DDX18	0	0	0	0	2	0	0	0	0	2	2	2
DDX6	0	0	0	0	2	0	0	0	0	2	2	2
DDX60	0	0	1	0	1	0	0	0	0	2	2	2
DDX60L	1	0	0	0	0	1	0	0	0	2	2	2
DEF6	0	0	0	0	2	0	0	0	0	2	2	2
DEFA5	0	0	0	0	2	0	0	0	0	2	2	2
DENND1C	1	0	0	0	1	0	0	0	0	2	2	2
DEPDC1B	0	1	0	0	1	0	0	0	0	2	2	2
DGKA	0	0	0	0	2	0	0	0	0	2	2	2
DHPS	0	0	0	0	2	0	0	0	0	2	2	2
DHRS9	1	0	0	0	1	0	0	0	0	2	2	2
DHX37	0	0	0	0	2	0	0	0	0	2	2	2
DIAPH3	0	0	0	0	2	0	0	0	0	2	2	2
DIO2	0	1	0	0	1	0	0	0	0	2	2	2
DIP2B	0	0	0	0	2	0	0	0	0	2	2	2
DISP2	0	0	0	0	2	0	0	0	0	2	2	2
DLG5	0	0	0	0	1	0	0	1	0	2	2	2
DLK1	0	0	0	0	2	0	0	0	0	2	2	2
DMBT1	0	0	0	0	2	0	0	0	0	2	2	2
DMWD	1	0	0	0	1	0	0	0	0	2	2	2
DNA2	0	0	0	0	2	0	0	0	0	2	2	2
DNAAF2	0	0	0	0	2	0	0	0	0	2	2	2
DNAAF3	0	0	0	0	1	1	0	0	0	2	2	2
DNAH1	0	0	0	0	2	0	0	0	0	2	2	2
DNAI2	0	0	0	0	2	0	0	0	0	2	2	2
DNAJB9	0	0	0	0	2	0	0	0	0	2	2	2
DNAJC13	0	1	0	0	1	0	0	0	0	2	2	2
DNAJC2	0	1	0	0	0	1	0	0	0	2	2	2
DNAL1	0	0	1	0	1	0	0	0	0	2	2	2
DNAL4	0	0	0	0	2	0	0	0	0	2	2	2
DNMBP	0	0	0	0	2	0	0	0	0	2	2	2
DNMT1	0	0	0	0	2	0	0	0	0	2	2	2
DOCK5	0	0	0	0	2	0	0	0	0	2	2	2
DOCK7	0	0	0	0	2	0	0	0	0	2	2	2
DOK5	0	0	0	0	1	1	0	0	0	2	2	2
DOK6	0	0	0	0	2	0	0	0	0	2	2	2
DOPEY1	0	0	0	0	2	0	0	0	0	2	2	2
DOPEY2	0	0	0	0	1	1	0	0	0	2	2	2
DPP6	0	0	0	0	2	0	0	0	0	2	2	2
DPP8	0	0	0	0	2	0	0	0	0	2	2	2
DPPA2	0	0	0	0	2	0	0	0	0	2	2	2
DRAM2	1	0	0	0	1	0	0	0	0	2	2	2
DRGX	0	0	0	0	2	0	0	0	0	2	2	2
DSTYK	0	0	0	0	2	0	0	0	0	2	2	2
DTX3	0	0	0	0	2	0	0	0	0	2	2	2
DUSP10	1	0	0	0	1	0	0	0	0	2	2	2
DUSP6	0	0	0	0	2	0	0	0	0	2	2	2
DUXA	0	0	0	0	2	0	0	0	0	2	2	2
DYNC1H1	0	0	0	0	2	0	0	0	0	2	2	2
DYRK1A	0	0	0	0	2	0	0	0	0	2	2	2
DYRK4	1	0	0	0	1	0	0	0	0	2	2	2
EBF4	1	0	0	0	1	0	0	0	0	2	2	2
ECHDC1	0	0	1	0	0	0	0	1	0	2	2	2
ECM2	0	0	0	0	2	0	0	0	0	2	2	2
EDEM1	0	0	0	0	2	0	0	0	0	2	2	2
EDIL3	0	0	0	0	2	0	0	0	0	2	2	2
EED	0	0	0	0	2	0	0	0	0	2	2	2
EFCAB14	0	0	0	0	2	0	0	0	0	2	2	2
EFCAB5	0	0	0	0	2	0	0	0	0	2	2	2
EFNB2	0	0	0	0	2	0	0	0	0	2	2	2
EGR2	1	0	0	0	1	0	0	0	0	2	2	2
ELAVL1	0	0	0	0	2	0	0	0	0	2	2	2
ELFN1	0	0	0	0	2	0	0	0	0	2	2	2
EMILIN2	0	0	0	0	2	0	0	0	0	2	2	2
EML5	0	0	0	0	2	0	0	0	0	2	2	2
EML6	0	0	0	0	2	0	0	0	0	2	2	2
ENTHD1	0	0	0	0	2	0	0	0	0	2	2	2
EPB41	1	1	0	0	0	0	0	0	0	2	2	2
EPB41L4B	0	0	0	0	2	0	0	0	0	2	2	2
EPRS	0	0	0	0	2	0	0	0	0	2	2	2
ERBB4	0	0	0	0	2	0	0	0	0	2	2	2
ERN2	0	0	0	0	2	0	0	0	0	2	2	2
ERVV-1	0	0	0	0	1	1	0	0	0	2	2	2
ESCO2	0	1	0	0	0	0	0	1	0	2	2	2
ESPL1	0	0	0	0	1	1	0	0	0	2	2	2
ETF1	0	0	0	0	2	0	0	0	0	2	2	2
ETFDH	0	0	0	0	1	1	0	0	0	2	2	2
EXOC6B	0	0	0	1	1	0	0	0	0	2	2	2
F13A1	0	0	0	0	2	0	0	0	0	2	2	2
F2RL1	0	0	0	0	2	0	0	0	0	2	2	2
F7	0	0	0	0	2	0	0	0	0	2	2	2
FAHD2A	1	0	0	0	1	0	0	0	0	2	2	2
FAM126A	0	0	0	0	2	0	0	0	0	2	2	2
FAM153C	0	0	0	0	2	0	0	0	0	2	2	2
FAM155A	0	0	0	0	2	0	0	0	0	2	2	2
FAM160B1	0	0	0	0	2	0	0	0	0	2	2	2
FAM170A	0	0	0	0	2	0	0	0	0	2	2	2
FAM171A2	0	0	0	0	2	0	0	0	0	2	2	2
FAM186A	0	0	0	0	2	0	0	0	0	2	2	2
FAM188B2	0	0	0	0	1	1	0	0	0	2	2	2
FAM192A	0	0	0	0	1	1	0	0	0	2	2	2
FAM208B	0	0	0	0	2	0	0	0	0	2	2	2
FAM217A	0	1	0	0	1	0	0	0	0	2	2	2
FAM217B	0	0	0	0	2	0	0	0	0	2	2	2
FAM63A	0	0	0	0	2	0	0	0	0	2	2	2
FAM65A	0	0	0	0	2	0	0	0	0	2	2	2
FAM71C	0	0	0	0	2	0	0	0	0	2	2	2
FAM71D	0	0	0	0	2	0	0	0	0	2	2	2
FAM71F1	0	1	0	0	1	0	0	0	0	2	2	2
FAM73A	1	0	0	0	1	0	0	0	0	2	2	2
FAM73B	0	0	0	0	2	0	0	0	0	2	2	2
FANCA	0	0	0	0	2	0	0	0	0	2	2	2
FANCM	0	0	0	0	2	0	0	0	0	2	2	2
FAP	0	0	0	0	1	0	0	1	0	2	2	2
FBF1	0	0	0	0	2	0	0	0	0	2	2	2
FBLN2	0	0	0	0	2	0	0	0	0	2	2	2
FBN2	0	0	0	0	1	1	0	0	0	2	2	2
FBXL8	0	0	0	0	2	0	0	0	0	2	2	2
FBXO40	0	0	0	0	2	0	0	0	0	2	2	2
FBXO6	0	0	0	0	2	0	0	0	0	2	2	2
FCHO2	1	0	0	0	1	0	0	0	0	2	2	2
FCN2	0	0	0	0	1	0	0	1	0	2	2	2
FCRLB	0	0	0	0	2	0	0	0	0	2	2	2
FDPS	0	0	0	0	2	0	0	0	0	2	2	2
FDXR	0	0	0	0	2	0	0	0	0	2	2	2
FEN1	0	0	0	0	2	0	0	0	0	2	2	2
FFAR3	0	0	0	0	2	0	0	0	0	2	2	2
FGFR4	0	0	0	0	1	1	0	0	0	2	2	2
FHIT	0	0	0	0	2	0	0	0	0	2	2	2
FIG4	0	0	0	0	2	0	0	0	0	2	2	2
FLG2	0	0	0	0	2	0	0	0	0	2	2	2
FLNB	0	0	0	1	1	0	0	0	0	2	2	2
FLRT1	0	0	0	0	2	0	0	0	0	2	2	2
FLVCR2	0	0	0	0	1	0	0	1	0	2	2	2
FNBP1	0	0	0	0	2	0	0	0	0	2	2	2
FOCAD	0	0	0	0	2	0	0	0	0	2	2	2
FOLR3	0	0	0	0	2	0	0	0	0	2	2	2
FOXL1	0	0	0	0	2	0	0	0	0	2	2	2
FOXRED1	0	0	0	0	2	0	0	0	0	2	2	2
FPR2	1	0	0	0	1	0	0	0	0	2	2	2
FREM1	0	0	0	0	2	0	0	0	0	2	2	2
FREM3	0	0	0	0	2	0	0	0	0	2	2	2
FRMD4A	1	0	0	0	1	0	0	0	0	2	2	2
FRMD5	0	0	0	0	2	0	0	0	0	2	2	2
FRMD6	0	0	0	0	2	0	0	0	0	2	2	2
FRS2	0	0	0	0	2	0	0	0	0	2	2	2
FRYL	0	1	0	0	1	0	0	0	0	2	2	2
FXR1	1	0	0	0	1	0	0	0	0	2	2	2
FZD4	0	0	0	0	2	0	0	0	0	2	2	2
GAA	0	0	0	0	2	0	0	0	0	2	2	2
GABRA3	0	1	0	0	1	0	0	0	0	2	2	2
GABRB1	1	0	0	0	0	1	0	0	0	2	2	2
GABRB2	0	0	0	0	1	1	0	0	0	2	2	2
GABRG1	0	0	0	0	1	0	0	1	0	2	2	2
GAD2	0	0	0	0	2	0	0	0	0	2	2	2
GALNT2	0	0	0	0	2	0	0	0	0	2	2	2
GALNTL5	0	0	0	0	2	0	0	0	0	2	2	2
GALNTL6	0	0	0	0	2	0	0	0	0	2	2	2
GALR1	0	0	0	0	2	0	0	0	0	2	2	2
GAN	0	0	0	0	1	1	0	0	0	2	2	2
GATA3	0	0	0	0	2	0	0	0	0	2	2	2
GBF1	0	0	0	1	1	0	0	0	0	2	2	2
GBP3	0	0	0	0	2	0	0	0	0	2	2	2
GBP4	0	0	0	0	2	0	0	0	0	2	2	2
GCGR	0	0	0	0	2	0	0	0	0	2	2	2
GCK	0	0	0	0	2	0	0	0	0	2	2	2
GCM2	0	0	0	0	2	0	0	0	0	2	2	2
GFM1	0	0	0	0	2	0	0	0	0	2	2	2
GHR	0	0	0	0	1	0	0	1	0	2	2	2
GIGYF1	0	0	0	0	2	0	0	0	0	2	2	2
GIMAP7	0	0	0	0	2	0	0	0	0	2	2	2
GIMAP8	0	1	0	0	1	0	0	0	0	2	2	2
GJA1	0	0	0	0	2	0	0	0	0	2	2	2
GJA4	0	0	0	0	2	0	0	0	0	2	2	2
GJB6	0	0	0	0	2	0	0	0	0	2	2	2
GK2	0	0	0	0	2	0	0	0	0	2	2	2
GKAP1	0	0	0	0	2	0	0	0	0	2	2	2
GLCCI1	0	0	0	0	2	0	0	0	0	2	2	2
GLIS3	0	1	0	0	1	0	0	0	0	2	2	2
GLS	0	0	0	0	2	0	0	0	0	2	2	2
GLT6D1	0	0	0	0	2	0	0	0	0	2	2	2
GLTSCR1	0	0	0	0	2	0	0	0	0	2	2	2
GLYATL1	0	0	0	1	0	1	0	0	0	2	2	2
GLYCTK	0	0	0	0	2	0	0	0	0	2	2	2
GMPR	0	0	0	0	2	0	0	0	0	2	2	2
GNAO1	0	0	0	0	2	0	0	0	0	2	2	2
GNE	0	0	0	0	2	0	0	0	0	2	2	2
GNL2	0	0	0	0	2	0	0	0	0	2	2	2
GNL3	1	0	0	0	1	0	0	0	0	2	2	2
GNPAT	0	0	0	1	1	0	0	0	0	2	2	2
GP2	0	0	0	0	2	0	0	0	0	2	2	2
GP6	0	0	0	0	2	0	0	0	0	2	2	2
GPAT2	0	0	0	0	2	0	0	0	0	2	2	2
GPATCH1	0	0	0	0	2	0	0	0	0	2	2	2
GPC6	0	0	0	0	1	0	0	1	0	2	2	2
GPR113	0	0	0	0	2	0	0	0	0	2	2	2
GPR115	1	0	0	0	1	0	0	0	0	2	2	2
GPR116	0	0	0	0	1	1	0	0	0	2	2	2
GPR132	0	0	0	0	2	0	0	0	0	2	2	2
GPR139	0	0	0	0	2	0	0	0	0	2	2	2
GPR155	0	0	0	0	2	0	0	0	0	2	2	2
GPR156	0	0	0	0	2	0	0	0	0	2	2	2
GPR161	0	0	0	0	1	1	0	0	0	2	2	2
GPR174	0	0	0	0	2	0	0	0	0	2	2	2
GPRASP2	1	0	0	0	1	0	0	0	0	2	2	2
GPT2	0	0	0	0	2	0	0	0	0	2	2	2
GRAMD1A	0	0	0	0	2	0	0	0	0	2	2	2
GRHL2	0	0	0	0	2	0	0	0	0	2	2	2
GRIA2	0	0	0	0	2	0	0	0	0	2	2	2
GRIA4	0	0	0	0	2	0	0	0	0	2	2	2
GRIN2A	0	0	0	0	2	0	0	0	0	2	2	2
GRIN2B	0	0	0	0	2	0	0	0	0	2	2	2
GRIN2D	0	0	0	0	2	0	0	0	0	2	2	2
GRK5	0	0	0	0	2	0	0	0	0	2	2	2
GRM1	0	0	0	0	2	0	0	0	0	2	2	2
GRM2	0	0	0	0	2	0	0	0	0	2	2	2
GRM6	0	0	0	0	2	0	0	0	0	2	2	2
GRN	0	0	0	1	1	0	0	0	0	2	2	2
GSG2	0	0	0	0	2	0	0	0	0	2	2	2
GSK3B	1	0	0	0	1	0	0	0	0	2	2	2
GSTA3	0	0	0	0	2	0	0	0	0	2	2	2
GSX2	0	0	0	0	2	0	0	0	0	2	2	2
GTF2B	0	0	0	0	1	1	0	0	0	2	2	2
GTF2H1	0	0	0	0	2	0	0	0	0	2	2	2
GTF3C4	1	0	0	0	1	0	0	0	0	2	2	2
GUCY2F	0	0	0	0	2	0	0	0	0	2	2	2
GYS1	0	0	0	0	2	0	0	0	0	2	2	2
GZMA	1	0	0	0	1	0	0	0	0	2	2	2
HAND1	1	0	0	0	1	0	0	0	0	2	2	2
HAND2	0	0	0	0	2	0	0	0	0	2	2	2
HCN2	0	0	0	0	2	0	0	0	0	2	2	2
HCN4	0	0	0	0	2	0	0	0	0	2	2	2
HDAC4	1	0	0	0	1	0	0	0	0	2	2	2
HDAC5	0	0	0	0	2	0	0	0	0	2	2	2
HDGF	0	1	0	0	1	0	0	0	0	2	2	2
HDLBP	0	0	0	0	2	0	0	0	0	2	2	2
HEATR4	0	0	0	0	2	0	0	0	0	2	2	2
HECW2	1	0	0	0	1	0	0	0	0	2	2	2
HELLS	0	0	1	0	1	0	0	0	0	2	2	2
HELZ	1	0	0	0	1	0	0	0	0	2	2	2
HERC4	0	1	0	0	1	0	0	0	0	2	2	2
HERPUD1	0	0	0	0	2	0	0	0	0	2	2	2
HERPUD2	0	0	0	1	1	0	0	0	0	2	2	2
HEXDC	0	0	0	0	2	0	0	0	0	2	2	2
HHATL	1	0	0	0	1	0	0	0	0	2	2	2
HIST1H1B	0	0	1	0	1	0	0	0	0	2	2	2
HLA-C	0	0	0	0	1	0	0	1	0	2	2	2
HLTF	0	0	0	0	2	0	0	0	0	2	2	2
HMBOX1	0	0	0	0	1	0	0	1	0	2	2	2
HMCN2	0	0	0	0	2	0	0	0	0	2	2	2
HMGXB3	0	0	0	0	2	0	0	0	0	2	2	2
HMOX2	0	0	0	0	2	0	0	0	0	2	2	2
HNRNPA3	0	0	0	0	2	0	0	0	0	2	2	2
HNRNPDL	0	0	0	0	2	0	0	0	0	2	2	2
HOMER3	0	0	0	1	1	0	0	0	0	2	2	2
HORMAD2	0	0	0	0	2	0	0	0	0	2	2	2
HOXA1	0	0	0	0	1	0	1	0	0	2	2	2
HPS1	0	0	0	0	2	0	0	0	0	2	2	2
HPS4	0	0	0	0	1	1	0	0	0	2	2	2
HRNR	0	0	0	0	2	0	0	0	0	2	2	2
HSD11B1	0	0	0	0	2	0	0	0	0	2	2	2
HSP90B1	0	0	0	0	2	0	0	0	0	2	2	2
HSPA8	1	0	0	0	0	1	0	0	0	2	2	2
HTR1A	0	0	0	0	2	0	0	0	0	2	2	2
HTR1B	0	0	0	0	2	0	0	0	0	2	2	2
HTR2B	1	0	0	0	1	0	0	0	0	2	2	2
HTR3D	0	0	0	0	2	0	0	0	0	2	2	2
HTR6	0	0	0	0	2	0	0	0	0	2	2	2
HVCN1	0	0	0	0	2	0	0	0	0	2	2	2
IDH1	0	0	0	0	2	0	0	0	0	2	2	2
IFIT1B	0	0	0	0	2	0	0	0	0	2	2	2
IFNLR1	0	1	0	0	1	0	0	0	0	2	2	2
IFRD1	0	1	0	0	1	0	0	0	0	2	2	2
IFT81	0	0	1	0	1	0	0	0	0	2	2	2
IFT88	1	0	0	0	1	0	0	0	0	2	2	2
IGDCC4	1	0	0	0	1	0	0	0	0	2	2	2
IGF2BP1	0	1	0	0	1	0	0	0	0	2	2	2
IGKV1-5	0	0	0	0	2	0	0	0	0	2	2	2
IGSF9	2	0	0	0	0	0	0	0	0	2	2	2
IKZF2	0	0	0	0	2	0	0	0	0	2	2	2
IL12B	0	0	0	0	2	0	0	0	0	2	2	2
IL12RB1	0	0	0	0	2	0	0	0	0	2	2	2
IL16	0	0	0	0	2	0	0	0	0	2	2	2
IL17RD	0	1	0	0	1	0	0	0	0	2	2	2
IL17RE	0	0	0	0	1	0	0	1	0	2	2	2
IL20	0	0	0	0	2	0	0	0	0	2	2	2
IL6R	0	0	0	0	2	0	0	0	0	2	2	2
IL9R	1	0	0	0	1	0	0	0	0	2	2	2
INHBA	0	0	0	0	2	0	0	0	0	2	2	2
INO80	1	0	0	0	1	0	0	0	0	2	2	2
INO80D	0	0	0	0	2	0	0	0	0	2	2	2
INPP5F	0	1	0	0	1	0	0	0	0	2	2	2
INPP5J	0	0	0	0	2	0	0	0	0	2	2	2
INPPL1	0	0	0	0	1	0	0	1	0	2	2	2
INSM2	0	0	0	0	2	0	0	0	0	2	2	2
INTS9	0	0	0	0	2	0	0	0	0	2	2	2
INVS	0	1	0	0	1	0	0	0	0	2	2	2
IP6K1	1	0	0	0	1	0	0	0	0	2	2	2
IQCD	0	0	0	0	2	0	0	0	0	2	2	2
IQCH	0	0	0	0	2	0	0	0	0	2	2	2
IQGAP1	0	0	0	0	2	0	0	0	0	2	2	2
ISL1	0	0	0	0	2	0	0	0	0	2	2	2
ITGA11	0	0	0	0	2	0	0	0	0	2	2	2
ITGAE	0	0	0	0	2	0	0	0	0	2	2	2
ITGAX	0	0	0	1	1	0	0	0	0	2	2	2
ITGBL1	1	0	0	0	1	0	0	0	0	2	2	2
ITIH5	1	0	0	0	1	0	0	0	0	2	2	2
ITPR2	0	1	0	0	1	0	0	0	0	2	2	2
IZUMO3	0	0	0	0	1	0	0	0	1	2	2	2
JAG1	0	0	0	0	2	0	0	0	0	2	2	2
JAKMIP1	0	0	0	0	2	0	0	0	0	2	2	2
JARID2	0	1	0	0	0	1	0	0	0	2	2	2
JPH2	0	0	0	0	2	0	0	0	0	2	2	2
JSRP1	0	0	0	0	2	0	0	0	0	2	2	2
KANSL1L	0	0	0	0	1	1	0	0	0	2	2	2
KAT6B	0	0	0	0	2	0	0	0	0	2	2	2
KATNAL2	0	0	0	0	2	0	0	0	0	2	2	2
KBTBD7	0	0	0	0	2	0	0	0	0	2	2	2
KCNA10	0	0	0	0	2	0	0	0	0	2	2	2
KCND2	1	0	0	0	1	0	0	0	0	2	2	2
KCND3	0	0	0	0	2	0	0	0	0	2	2	2
KCNH7	0	0	0	0	2	0	0	0	0	2	2	2
KCNMA1	0	0	0	0	2	0	0	0	0	2	2	2
KCNQ5	0	0	0	0	2	0	0	0	0	2	2	2
KCNT1	0	0	0	0	2	0	0	0	0	2	2	2
KCNV2	0	0	0	0	2	0	0	0	0	2	2	2
KCTD10	0	0	0	0	1	1	0	0	0	2	2	2
KDM4C	0	0	0	0	2	0	0	0	0	2	2	2
KDM6B	1	0	0	0	1	0	0	0	0	2	2	2
KDM7A	1	0	0	0	1	0	0	0	0	2	2	2
KHDC1L	0	0	0	0	2	0	0	0	0	2	2	2
KHDRBS2	0	0	0	0	2	0	0	0	0	2	2	2
KIAA0100	1	0	1	0	0	0	0	0	0	2	2	2
KIAA0196	0	0	0	0	2	0	0	0	0	2	2	2
KIAA0232	0	1	0	0	1	0	0	0	0	2	2	2
KIAA0586	0	0	0	0	2	0	0	0	0	2	2	2
KIAA0753	0	0	0	0	2	0	0	0	0	2	2	2
KIAA1107	0	0	0	0	2	0	0	0	0	2	2	2
KIAA1279	0	0	0	0	2	0	0	0	0	2	2	2
KIAA1407	1	0	0	0	1	0	0	0	0	2	2	2
KIAA1549	0	0	0	0	2	0	0	0	0	2	2	2
KIAA1586	0	0	0	0	2	0	0	0	0	2	2	2
KIAA1614	0	0	0	0	2	0	0	0	0	2	2	2
KIAA1671	1	0	0	0	1	0	0	0	0	2	2	2
KIAA1755	0	0	0	0	2	0	0	0	0	2	2	2
KIF13A	0	0	0	0	2	0	0	0	0	2	2	2
KIF21A	0	0	0	0	2	0	0	0	0	2	2	2
KIF3B	0	0	0	0	2	0	0	0	0	2	2	2
KIF3C	0	0	0	0	2	0	0	0	0	2	2	2
KIF5B	0	0	0	0	1	0	0	1	0	2	2	2
KIF5C	0	0	0	0	2	0	0	0	0	2	2	2
KIFAP3	0	0	0	0	2	0	0	0	0	2	2	2
KLC1	0	0	0	0	2	0	0	0	0	2	2	2
KLF7	1	0	0	0	1	0	0	0	0	2	2	2
KLHDC10	0	0	0	0	2	0	0	0	0	2	2	2
KLHL13	0	0	0	0	2	0	0	0	0	2	2	2
KLHL31	0	0	0	0	2	0	0	0	0	2	2	2
KPNA4	0	1	0	0	1	0	0	0	0	2	2	2
KRT1	0	0	0	0	2	0	0	0	0	2	2	2
KRT16	1	0	0	0	1	0	0	0	0	2	2	2
KRT25	0	0	0	0	2	0	0	0	0	2	2	2
KRT3	0	0	0	0	2	0	0	0	0	2	2	2
KRT6A	0	0	0	0	2	0	0	0	0	2	2	2
KRTAP6-1	0	0	0	0	2	0	0	0	0	2	2	2
KTN1	0	0	0	0	2	0	0	0	0	2	2	2
KY	0	0	0	0	2	0	0	0	0	2	2	2
LAMB1	1	0	0	0	1	0	0	0	0	2	2	2
LAMB2	0	0	0	0	2	0	0	0	0	2	2	2
LAMC3	0	0	0	0	2	0	0	0	0	2	2	2
LAMP3	0	0	0	0	2	0	0	0	0	2	2	2
LARP6	0	0	0	0	2	0	0	0	0	2	2	2
LARS	0	0	1	0	1	0	0	0	0	2	2	2
LATS2	0	0	0	0	2	0	0	0	0	2	2	2
LCA5	1	0	0	0	1	0	0	0	0	2	2	2
LCA5L	0	1	0	0	0	1	0	0	0	2	2	2
LCORL	0	0	0	0	1	1	0	0	0	2	2	2
LCP2	1	0	0	0	1	0	0	0	0	2	2	2
LEPREL1	1	0	0	0	1	0	0	0	0	2	2	2
LGR6	0	0	0	0	2	0	0	0	0	2	2	2
LHFPL3	0	0	0	0	2	0	0	0	0	2	2	2
LIG3	0	0	0	0	2	0	0	0	0	2	2	2
LILRB1	0	0	0	0	1	1	0	0	0	2	2	2
LILRB5	0	0	0	0	2	0	0	0	0	2	2	2
LIM2	0	0	0	0	2	0	0	0	0	2	2	2
LIN7A	0	0	0	0	2	0	0	0	0	2	2	2
LMO7	0	0	0	0	2	0	0	0	0	2	2	2
LMOD2	0	0	0	0	2	0	0	0	0	2	2	2
LPAR5	0	0	0	0	2	0	0	0	0	2	2	2
LPCAT1	0	0	0	0	2	0	0	0	0	2	2	2
LRCH3	0	0	0	0	2	0	0	0	0	2	2	2
LRP1	1	0	0	0	1	0	0	0	0	2	2	2
LRP5	0	0	0	0	2	0	0	0	0	2	2	2
LRRC14	0	0	0	0	2	0	0	0	0	2	2	2
LRRC14B	0	0	0	0	2	0	0	0	0	2	2	2
LRRC16A	0	0	0	0	2	0	0	0	0	2	2	2
LRRC36	0	0	0	0	2	0	0	0	0	2	2	2
LRRC53	0	0	0	0	2	0	0	0	0	2	2	2
LRRC6	1	0	0	0	1	0	0	0	0	2	2	2
LRRC70	0	0	0	0	2	0	0	0	0	2	2	2
LRRD1	0	0	0	0	2	0	0	0	0	2	2	2
LRRN1	0	0	0	0	2	0	0	0	0	2	2	2
LRRTM3	0	0	0	0	2	0	0	0	0	2	2	2
LRSAM1	0	0	0	0	2	0	0	0	0	2	2	2
LTF	0	0	0	0	2	0	0	0	0	2	2	2
LUZP1	1	0	0	0	1	0	0	0	0	2	2	2
LZTFL1	0	0	0	0	2	0	0	0	0	2	2	2
LZTR1	0	0	0	0	2	0	0	0	0	2	2	2
MACC1	0	1	0	0	1	0	0	0	0	2	2	2
MAGEC1	0	0	0	0	2	0	0	0	0	2	2	2
MAGI2	0	0	0	0	1	0	0	1	0	2	2	2
MAN2B2	0	0	0	0	2	0	0	0	0	2	2	2
MAP2K7	0	0	0	0	2	0	0	0	0	2	2	2
MAP3K1	0	0	0	0	1	0	0	1	0	2	2	2
MAP3K13	0	0	0	0	2	0	0	0	0	2	2	2
MAP3K15	0	1	0	0	1	0	0	0	0	2	2	2
MAP3K6	0	0	0	0	2	0	0	0	0	2	2	2
MAP4K3	1	0	0	0	1	0	0	0	0	2	2	2
MAP7D3	2	0	0	0	0	0	0	0	0	2	2	2
MAPK10	0	0	0	0	2	0	0	0	0	2	2	2
MAPT	1	1	0	0	0	0	0	0	0	2	2	2
MARK4	0	0	0	0	2	0	0	0	0	2	2	2
MAS1	1	0	0	0	1	0	0	0	0	2	2	2
MASP2	0	0	0	0	2	0	0	0	0	2	2	2
MAST4	0	0	0	0	2	0	0	0	0	2	2	2
MB21D2	1	0	0	0	1	0	0	0	0	2	2	2
MBD4	0	0	0	0	2	0	0	0	0	2	2	2
MBD5	0	0	0	0	2	0	0	0	0	2	2	2
MBNL1	0	0	0	0	2	0	0	0	0	2	2	2
MC2R	0	0	0	0	2	0	0	0	0	2	2	2
MCM3	1	0	0	0	1	0	0	0	0	2	2	2
MCM3AP	2	0	0	0	0	0	0	0	0	2	2	2
MCOLN3	0	0	0	0	1	1	0	0	0	2	2	2
MCPH1	0	0	0	0	1	1	0	0	0	2	2	2
MEGF8	0	0	0	0	2	0	0	0	0	2	2	2
MEIS1	0	0	0	0	2	0	0	0	0	2	2	2
MEP1B	0	0	0	0	2	0	0	0	0	2	2	2
MERTK	0	0	0	0	2	0	0	0	0	2	2	2
MFI2	1	0	0	0	1	0	0	0	0	2	2	2
MFSD2A	0	0	0	0	1	0	0	1	0	2	2	2
MGAT4B	0	0	0	0	2	0	0	0	0	2	2	2
MGEA5	0	1	0	0	1	0	0	0	0	2	2	2
MIB1	0	0	0	0	2	0	0	0	0	2	2	2
MICB	1	0	0	0	1	0	0	0	0	2	2	2
MKL2	1	0	0	0	1	0	0	0	0	2	2	2
MLH1	1	0	0	0	0	1	0	0	0	2	2	2
MOGAT1	1	0	0	0	0	0	0	1	0	2	2	2
MOK	0	0	0	0	2	0	0	0	0	2	2	2
MORC4	0	1	0	0	1	0	0	0	0	2	2	2
MORF4L1	0	1	0	0	1	0	0	0	0	2	2	2
MOV10	0	0	0	0	2	0	0	0	0	2	2	2
MPHOSPH9	0	0	0	0	1	1	0	0	0	2	2	2
MRGPRF	0	0	0	0	2	0	0	0	0	2	2	2
MROH2A	0	0	0	0	2	0	0	0	0	2	2	2
MRPS22	1	0	0	0	1	0	0	0	0	2	2	2
MSH4	0	0	0	1	1	0	0	0	0	2	2	2
MSRA	0	0	0	0	2	0	0	0	0	2	2	2
MTOR	1	0	0	0	1	0	0	0	0	2	2	2
MTR	0	0	0	0	1	1	0	0	0	2	2	2
MTX3	0	0	0	0	2	0	0	0	0	2	2	2
MUC19	0	1	0	0	1	0	0	0	0	2	2	2
MUC2	1	0	0	0	1	0	0	0	0	2	2	2
MVD	0	0	0	0	2	0	0	0	0	2	2	2
MYBL1	0	0	0	1	1	0	0	0	0	2	2	2
MYCL	2	0	0	0	0	0	0	0	0	2	2	2
MYCT1	0	1	0	0	1	0	0	0	0	2	2	2
MYLK	1	0	0	0	1	0	0	0	0	2	2	2
MYO1B	1	0	0	0	1	0	0	0	0	2	2	2
MYO7B	0	0	0	0	2	0	0	0	0	2	2	2
MYOCD	0	0	0	0	2	0	0	0	0	2	2	2
MYOF	0	0	0	0	2	0	0	0	0	2	2	2
MYRF	0	1	0	0	1	0	0	0	0	2	2	2
MYSM1	0	0	0	0	2	0	0	0	0	2	2	2
N4BP2	0	0	0	0	2	0	0	0	0	2	2	2
N4BP2L1	0	0	0	0	2	0	0	0	0	2	2	2
NAA25	0	0	0	0	2	0	0	0	0	2	2	2
NAA60	0	0	0	0	2	0	0	0	0	2	2	2
NAALAD2	0	0	0	0	2	0	0	0	0	2	2	2
NAALADL2	0	0	0	0	2	0	0	0	0	2	2	2
NAGA	0	0	0	0	2	0	0	0	0	2	2	2
NAV3	0	0	0	1	1	0	0	0	0	2	2	2
NBEAL2	0	0	0	0	2	0	0	0	0	2	2	2
NBR1	0	0	0	0	2	0	0	0	0	2	2	2
NCAM1	0	0	0	0	2	0	0	0	0	2	2	2
NCAPD2	0	0	0	0	2	0	0	0	0	2	2	2
NCAPH2	0	0	0	0	2	0	0	0	0	2	2	2
NCKAP1L	0	0	0	0	1	0	0	1	0	2	2	2
NDE1	0	0	0	0	2	0	0	0	0	2	2	2
NDUFA12	1	0	0	0	0	0	0	0	1	2	2	2
NDUFAF5	0	0	0	0	2	0	0	0	0	2	2	2
NEDD4	1	0	0	0	1	0	0	0	0	2	2	2
NEK8	0	0	0	0	2	0	0	0	0	2	2	2
NETO1	0	0	0	0	1	1	0	0	0	2	2	2
NEU1	0	0	0	0	2	0	0	0	0	2	2	2
NEU2	0	0	0	0	1	1	0	0	0	2	2	2
NFE2L1	1	0	0	0	1	0	0	0	0	2	2	2
NFE2L2	0	0	0	0	2	0	0	0	0	2	2	2
NFKB2	0	0	0	0	2	0	0	0	0	2	2	2
NGEF	0	0	0	0	2	0	0	0	0	2	2	2
NHLRC3	0	0	0	0	0	1	0	1	0	2	2	2
NINL	0	0	0	0	2	0	0	0	0	2	2	2
NLGN4X	0	0	0	0	2	0	0	0	0	2	2	2
NLGN4Y	0	0	1	0	1	0	0	0	0	2	2	2
NLK	1	0	0	0	0	1	0	0	0	2	2	2
NLRP1	0	0	0	0	2	0	0	0	0	2	2	2
NMUR1	0	0	0	0	2	0	0	0	0	2	2	2
NNT	1	0	0	0	1	0	0	0	0	2	2	2
NOC3L	0	0	0	0	1	0	0	1	0	2	2	2
NOD2	1	0	0	0	1	0	0	0	0	2	2	2
NOL10	0	0	0	0	2	0	0	0	0	2	2	2
NOM1	1	0	0	0	1	0	0	0	0	2	2	2
NOMO1	1	0	0	0	1	0	0	0	0	2	2	2
NOTCH2	0	0	0	0	2	0	0	0	0	2	2	2
NOTCH4	1	0	0	0	1	0	0	0	0	2	2	2
NOX1	0	0	0	0	2	0	0	0	0	2	2	2
NPHP4	0	0	0	0	2	0	0	0	0	2	2	2
NPIPB15	0	1	0	0	1	0	0	0	0	2	2	2
NPR1	0	0	0	0	2	0	0	0	0	2	2	2
[truncated: 5,698 more rows]
