# Supplementary material for: Patterns of Somatic Variants in Colorectal Adenoma and Carcinoma Tissue and Matched Plasma Samples from the Hungarian Oncogenome Program
Source: Cancers (Basel). 2023 Jan 31;15(3):907. doi: 10.3390/cancers15030907 (PMC9913259; doi:10.3390/cancers15030907)
Supplement: Supplementary file 1 [file cancers-15-00907-s001.zip › Table S2.xlsx]

## Sheet: AD vs CRC
Hugo_Symbol	SE-CRC	SE-AD	pval	odds ratio
TP53	24	3	0.00224072	6.65978
RYR1	13	1	0.0268057	8.38173
ELAC2	0	3	0.0355434	0
MARCH6	0	3	0.0355434	0
TTN	21	4	0.0380482	3.78758
BRAF	8	0	0.0458803	Inf
CSMD3	8	0	0.0458803	Inf
ANKRD26	7	0	0.0881751	Inf
LTBP2	7	0	0.0881751	Inf
TNXB	7	0	0.0881751	Inf
ZFHX4	7	0	0.0881751	Inf
AHNAK2	6	0	0.0910799	Inf
CDH10	6	0	0.0910799	Inf
COL6A5	6	0	0.0910799	Inf
DLC1	6	0	0.0910799	Inf
DNAH17	6	0	0.0910799	Inf
KIF26B	6	0	0.0910799	Inf
LAMA5	6	0	0.0910799	Inf
MYO15A	6	0	0.0910799	Inf
PIK3CG	6	0	0.0910799	Inf
PTPRU	6	0	0.0910799	Inf
RANBP2	6	0	0.0910799	Inf
SMAD3	6	0	0.0910799	Inf
TAF1L	6	0	0.0910799	Inf
TMEM132B	1	3	0.109032	0.157409
ACSM2B	0	2	0.111073	0
AHRR	0	2	0.111073	0
ANKRD30A	0	2	0.111073	0
DEF8	0	2	0.111073	0
DIS3L	0	2	0.111073	0
HR	0	2	0.111073	0
IGKV1D-17	0	2	0.111073	0
ITIH1	0	2	0.111073	0
KCNA5	0	2	0.111073	0
KCNF1	0	2	0.111073	0
KIAA0556	0	2	0.111073	0
KIF4A	0	2	0.111073	0
LPAR6	0	2	0.111073	0
MUCL1	0	2	0.111073	0
MYT1	0	2	0.111073	0
NBPF1	0	2	0.111073	0
NCEH1	0	2	0.111073	0
OPN4	0	2	0.111073	0
ORM2	0	2	0.111073	0
PCDHGB4	0	2	0.111073	0
PNPLA8	0	2	0.111073	0
POM121L12	0	2	0.111073	0
SCUBE3	0	2	0.111073	0
SLCO4C1	0	2	0.111073	0
TFCP2	0	2	0.111073	0
TMEM163	0	2	0.111073	0
TRDN	0	2	0.111073	0
VRTN	0	2	0.111073	0
DMD	9	1	0.150655	5.27003
PKHD1L1	9	1	0.150655	5.27003
AGBL1	5	0	0.160812	Inf
B4GALNT3	5	0	0.160812	Inf
BAI3	5	0	0.160812	Inf
C2orf71	5	0	0.160812	Inf
CACNA1H	5	0	0.160812	Inf
CDON	5	0	0.160812	Inf
COL11A1	5	0	0.160812	Inf
COL4A1	5	0	0.160812	Inf
CSMD2	5	0	0.160812	Inf
DLEC1	5	0	0.160812	Inf
DNHD1	5	0	0.160812	Inf
DOCK10	5	0	0.160812	Inf
EP400	5	0	0.160812	Inf
EVC2	5	0	0.160812	Inf
FAT1	5	0	0.160812	Inf
FN1	5	0	0.160812	Inf
FSIP2	5	0	0.160812	Inf
HEATR1	5	0	0.160812	Inf
LAMA2	5	0	0.160812	Inf
MED12	5	0	0.160812	Inf
MICAL3	5	0	0.160812	Inf
MPDZ	5	0	0.160812	Inf
MYH7	5	0	0.160812	Inf
MYO3A	5	0	0.160812	Inf
MYO5A	5	0	0.160812	Inf
NLRC5	5	0	0.160812	Inf
PCDH10	5	0	0.160812	Inf
PCDH17	5	0	0.160812	Inf
PCDHGB2	5	0	0.160812	Inf
PCNXL2	5	0	0.160812	Inf
PRKDC	5	0	0.160812	Inf
PXDN	5	0	0.160812	Inf
PZP	5	0	0.160812	Inf
ROBO1	5	0	0.160812	Inf
SHCBP1L	5	0	0.160812	Inf
SMAD2	5	0	0.160812	Inf
SPATA31D1	5	0	0.160812	Inf
SPTAN1	5	0	0.160812	Inf
SPTBN1	5	0	0.160812	Inf
TCF20	5	0	0.160812	Inf
TNR	5	0	0.160812	Inf
TTC3	5	0	0.160812	Inf
UBN2	5	0	0.160812	Inf
VPS13B	5	0	0.160812	Inf
WDFY3	5	0	0.160812	Inf
WDFY4	5	0	0.160812	Inf
WDR17	5	0	0.160812	Inf
ZNF536	5	0	0.160812	Inf
ZSCAN5A	5	0	0.160812	Inf
LRP2	11	2	0.198647	3.25656
HYDIN	3	4	0.217638	0.349049
DNAH11	7	1	0.254036	3.92177
DPP10	7	1	0.254036	3.92177
LAMA3	7	1	0.254036	3.92177
NRXN1	7	1	0.254036	3.92177
TENM2	7	1	0.254036	3.92177
YLPM1	7	1	0.254036	3.92177
KIAA2022	8	1	0.258814	4.58058
SPTA1	8	1	0.258814	4.58058
ADCY2	1	2	0.262133	0.244909
ADGB	1	2	0.262133	0.244909
AFM	1	2	0.262133	0.244909
AKAP6	1	2	0.262133	0.244909
AP3B2	1	2	0.262133	0.244909
APOA4	1	2	0.262133	0.244909
ARID1A	1	2	0.262133	0.244909
BANK1	1	2	0.262133	0.244909
BAZ2B	1	2	0.262133	0.244909
CACNA1C	1	2	0.262133	0.244909
CLCN6	1	2	0.262133	0.244909
CT47B1	1	2	0.262133	0.244909
DYNC1I1	1	2	0.262133	0.244909
ECT2L	1	2	0.262133	0.244909
F5	1	2	0.262133	0.244909
FZD8	1	2	0.262133	0.244909
HCN3	1	2	0.262133	0.244909
KIAA1875	1	2	0.262133	0.244909
KNG1	1	2	0.262133	0.244909
NECAP2	1	2	0.262133	0.244909
NLRP2	1	2	0.262133	0.244909
NPFFR2	1	2	0.262133	0.244909
NUGGC	1	2	0.262133	0.244909
OR51B5	1	2	0.262133	0.244909
OR8S1	1	2	0.262133	0.244909
PCDHA6	1	2	0.262133	0.244909
PPFIA2	1	2	0.262133	0.244909
RAPGEF2	1	2	0.262133	0.244909
SEMA6D	1	2	0.262133	0.244909
SHPRH	1	2	0.262133	0.244909
SI	1	2	0.262133	0.244909
SLC6A5	1	2	0.262133	0.244909
TLR5	1	2	0.262133	0.244909
TP53BP1	1	2	0.262133	0.244909
TRPM6	1	2	0.262133	0.244909
UNC13C	1	2	0.262133	0.244909
VWA8	1	2	0.262133	0.244909
WRN	1	2	0.262133	0.244909
ZC3H13	1	2	0.262133	0.244909
ZHX1	1	2	0.262133	0.244909
ZNF644	1	2	0.262133	0.244909
FBN3	5	5	0.291514	0.46158
ACVR2A	4	0	0.293695	Inf
ADAMTS17	4	0	0.293695	Inf
AEBP1	4	0	0.293695	Inf
ALDH3A2	4	0	0.293695	Inf
ALPL	4	0	0.293695	Inf
ALS2	4	0	0.293695	Inf
ANK3	4	0	0.293695	Inf
ANKRD18A	4	0	0.293695	Inf
ARHGAP42	4	0	0.293695	Inf
ATP1A2	4	0	0.293695	Inf
BCHE	4	0	0.293695	Inf
BCL2	4	0	0.293695	Inf
BMPR2	4	0	0.293695	Inf
BRWD3	4	0	0.293695	Inf
BTAF1	4	0	0.293695	Inf
C1orf94	4	0	0.293695	Inf
C5orf42	4	0	0.293695	Inf
C9orf84	4	0	0.293695	Inf
CACNA1B	4	0	0.293695	Inf
CACNA1I	4	0	0.293695	Inf
CACNA2D2	4	0	0.293695	Inf
CASP8	4	0	0.293695	Inf
CCDC160	4	0	0.293695	Inf
CDH9	4	0	0.293695	Inf
CHD8	4	0	0.293695	Inf
CNTN1	4	0	0.293695	Inf
COL24A1	4	0	0.293695	Inf
COL3A1	4	0	0.293695	Inf
COL4A3	4	0	0.293695	Inf
CRB1	4	0	0.293695	Inf
CREBBP	4	0	0.293695	Inf
CSPG4	4	0	0.293695	Inf
DIDO1	4	0	0.293695	Inf
DNAH12	4	0	0.293695	Inf
DNAH3	4	0	0.293695	Inf
DOCK2	4	0	0.293695	Inf
DOCK3	4	0	0.293695	Inf
DSCAM	4	0	0.293695	Inf
DSP	4	0	0.293695	Inf
EVI5	4	0	0.293695	Inf
EYS	4	0	0.293695	Inf
F10	4	0	0.293695	Inf
FAM47B	4	0	0.293695	Inf
FCGBP	4	0	0.293695	Inf
FNDC3A	4	0	0.293695	Inf
FOXD3	4	0	0.293695	Inf
GALNT11	4	0	0.293695	Inf
GCC2	4	0	0.293695	Inf
GLRB	4	0	0.293695	Inf
GOLGB1	4	0	0.293695	Inf
IGSF9B	4	0	0.293695	Inf
IL17RC	4	0	0.293695	Inf
IRS4	4	0	0.293695	Inf
ITGB2	4	0	0.293695	Inf
KCNT2	4	0	0.293695	Inf
KDM5A	4	0	0.293695	Inf
KIAA1432	4	0	0.293695	Inf
KIF21B	4	0	0.293695	Inf
KIF7	4	0	0.293695	Inf
KLHDC7A	4	0	0.293695	Inf
KMT2D	4	0	0.293695	Inf
LAMA1	4	0	0.293695	Inf
LAMB4	4	0	0.293695	Inf
LRCH1	4	0	0.293695	Inf
MAP2	4	0	0.293695	Inf
MATN2	4	0	0.293695	Inf
MECOM	4	0	0.293695	Inf
MED23	4	0	0.293695	Inf
MFN2	4	0	0.293695	Inf
MGA	4	0	0.293695	Inf
MROH2B	4	0	0.293695	Inf
MTTP	4	0	0.293695	Inf
MUC17	4	0	0.293695	Inf
MUC5B	4	0	0.293695	Inf
MYBPC2	4	0	0.293695	Inf
NEO1	4	0	0.293695	Inf
NF1	4	0	0.293695	Inf
NHS	4	0	0.293695	Inf
NLGN3	4	0	0.293695	Inf
NPHP1	4	0	0.293695	Inf
OCA2	4	0	0.293695	Inf
OR1M1	4	0	0.293695	Inf
OR2A14	4	0	0.293695	Inf
OXR1	4	0	0.293695	Inf
PCDH1	4	0	0.293695	Inf
PCDHA7	4	0	0.293695	Inf
PCDHGA11	4	0	0.293695	Inf
PDE11A	4	0	0.293695	Inf
PEG3	4	0	0.293695	Inf
PIK3CA	4	0	0.293695	Inf
PLCE1	4	0	0.293695	Inf
PLD2	4	0	0.293695	Inf
PLXNB1	4	0	0.293695	Inf
PLXND1	4	0	0.293695	Inf
PRDM9	4	0	0.293695	Inf
PREX1	4	0	0.293695	Inf
PTPN14	4	0	0.293695	Inf
PTPRN	4	0	0.293695	Inf
RAPGEF6	4	0	0.293695	Inf
RBBP6	4	0	0.293695	Inf
REV3L	4	0	0.293695	Inf
RGS22	4	0	0.293695	Inf
RHOBTB2	4	0	0.293695	Inf
RIMS1	4	0	0.293695	Inf
RNF213	4	0	0.293695	Inf
ROCK2	4	0	0.293695	Inf
RP1L1	4	0	0.293695	Inf
RPL3L	4	0	0.293695	Inf
SACS	4	0	0.293695	Inf
SCN7A	4	0	0.293695	Inf
SEMG2	4	0	0.293695	Inf
SETBP1	4	0	0.293695	Inf
SFSWAP	4	0	0.293695	Inf
SLC38A10	4	0	0.293695	Inf
SLC4A3	4	0	0.293695	Inf
SLC7A7	4	0	0.293695	Inf
SLITRK1	4	0	0.293695	Inf
SOGA2	4	0	0.293695	Inf
SPEN	4	0	0.293695	Inf
SYNE2	4	0	0.293695	Inf
TAOK3	4	0	0.293695	Inf
TBCD	4	0	0.293695	Inf
TENM1	4	0	0.293695	Inf
TENM3	4	0	0.293695	Inf
TENM4	4	0	0.293695	Inf
THBD	4	0	0.293695	Inf
TMEM2	4	0	0.293695	Inf
TMPRSS15	4	0	0.293695	Inf
TNRC18	4	0	0.293695	Inf
TP53BP2	4	0	0.293695	Inf
TRANK1	4	0	0.293695	Inf
TRPM3	4	0	0.293695	Inf
TSC1	4	0	0.293695	Inf
TTLL13	4	0	0.293695	Inf
TTLL4	4	0	0.293695	Inf
UNC13A	4	0	0.293695	Inf
USP40	4	0	0.293695	Inf
ZMYM6	4	0	0.293695	Inf
ZNF292	4	0	0.293695	Inf
ZNF331	4	0	0.293695	Inf
ZNF34	4	0	0.293695	Inf
ZNF407	4	0	0.293695	Inf
ZNF518B	4	0	0.293695	Inf
ZNF541	4	0	0.293695	Inf
OBSCN	9	2	0.315879	2.54397
DYNC2H1	10	2	0.318482	2.89175
DYNC1H1	2	3	0.328594	0.318172
KCNQ5	2	3	0.328594	0.318172
PTPRZ1	2	3	0.328594	0.318172
SCNN1G	2	3	0.328594	0.318172
A1BG	0	1	0.337662	0
AADACL2	0	1	0.337662	0
ABCC4	0	1	0.337662	0
ABHD4	0	1	0.337662	0
AC002472.13	0	1	0.337662	0
ACAD11	0	1	0.337662	0
ACPP	0	1	0.337662	0
ACSL5	0	1	0.337662	0
ACTL6A	0	1	0.337662	0
ACTL7B	0	1	0.337662	0
ACTN4	0	1	0.337662	0
ACTRT3	0	1	0.337662	0
ACVRL1	0	1	0.337662	0
ADAM20	0	1	0.337662	0
ADAMTS12	0	1	0.337662	0
ADCY4	0	1	0.337662	0
ADK	0	1	0.337662	0
ADNP	0	1	0.337662	0
ADSSL1	0	1	0.337662	0
AFMID	0	1	0.337662	0
AGO3	0	1	0.337662	0
AHDC1	0	1	0.337662	0
AIRE	0	1	0.337662	0
AJAP1	0	1	0.337662	0
AKR1B1	0	1	0.337662	0
AKT3	0	1	0.337662	0
ALDOB	0	1	0.337662	0
ALKBH8	0	1	0.337662	0
AMER2	0	1	0.337662	0
AMPH	0	1	0.337662	0
ANKRD36	0	1	0.337662	0
ANKRD62	0	1	0.337662	0
ANKRD66	0	1	0.337662	0
ANLN	0	1	0.337662	0
APEX2	0	1	0.337662	0
APOA5	0	1	0.337662	0
APOE	0	1	0.337662	0
APPBP2	0	1	0.337662	0
ARAP2	0	1	0.337662	0
AREL1	0	1	0.337662	0
ARID3B	0	1	0.337662	0
ARPC3	0	1	0.337662	0
ARR3	0	1	0.337662	0
ARSE	0	1	0.337662	0
ASB9	0	1	0.337662	0
ASPM	0	1	0.337662	0
ATE1	0	1	0.337662	0
ATG12	0	1	0.337662	0
ATG16L1	0	1	0.337662	0
ATG4C	0	1	0.337662	0
ATHL1	0	1	0.337662	0
ATL1	0	1	0.337662	0
ATP2A3	0	1	0.337662	0
ATP6V0D1	0	1	0.337662	0
ATRIP	0	1	0.337662	0
BAALC	0	1	0.337662	0
BACE2	0	1	0.337662	0
BCORL1	0	1	0.337662	0
BIN1	0	1	0.337662	0
BPHL	0	1	0.337662	0
BPIFB1	0	1	0.337662	0
BPIFB2	0	1	0.337662	0
BRD7	0	1	0.337662	0
BSG	0	1	0.337662	0
BSX	0	1	0.337662	0
BUB1	0	1	0.337662	0
BYSL	0	1	0.337662	0
C10ORF68	0	1	0.337662	0
C10orf91	0	1	0.337662	0
C12orf40	0	1	0.337662	0
C14orf105	0	1	0.337662	0
C15orf41	0	1	0.337662	0
C15orf57	0	1	0.337662	0
C16orf13	0	1	0.337662	0
C17orf64	0	1	0.337662	0
C17orf70	0	1	0.337662	0
C1R	0	1	0.337662	0
C1RL	0	1	0.337662	0
C20orf78	0	1	0.337662	0
C22orf42	0	1	0.337662	0
C2CD2	0	1	0.337662	0
C2orf68	0	1	0.337662	0
C2orf73	0	1	0.337662	0
C3	0	1	0.337662	0
C3orf56	0	1	0.337662	0
C4B	0	1	0.337662	0
C4orf26	0	1	0.337662	0
C6orf1	0	1	0.337662	0
C8orf86	0	1	0.337662	0
C8orf87	0	1	0.337662	0
C9orf3	0	1	0.337662	0
CA13	0	1	0.337662	0
CAAP1	0	1	0.337662	0
CACNB3	0	1	0.337662	0
CALD1	0	1	0.337662	0
CAMK4	0	1	0.337662	0
CAMLG	0	1	0.337662	0
CARTPT	0	1	0.337662	0
CASP2	0	1	0.337662	0
CATSPER1	0	1	0.337662	0
CCBE1	0	1	0.337662	0
CCDC122	0	1	0.337662	0
CCDC19	0	1	0.337662	0
CCDC61	0	1	0.337662	0
CCDC64	0	1	0.337662	0
CCDC88B	0	1	0.337662	0
CCKAR	0	1	0.337662	0
CCNT1	0	1	0.337662	0
CCPG1	0	1	0.337662	0
CCR4	0	1	0.337662	0
CCR9	0	1	0.337662	0
CD27	0	1	0.337662	0
CD274	0	1	0.337662	0
CD33	0	1	0.337662	0
CD46	0	1	0.337662	0
CDC34	0	1	0.337662	0
CDC42BPB	0	1	0.337662	0
CDK14	0	1	0.337662	0
CDRT1	0	1	0.337662	0
CEL	0	1	0.337662	0
CEP152	0	1	0.337662	0
CEP19	0	1	0.337662	0
CEP57L1	0	1	0.337662	0
CEP68	0	1	0.337662	0
CFLAR	0	1	0.337662	0
CHADL	0	1	0.337662	0
CHAT	0	1	0.337662	0
CHRNG	0	1	0.337662	0
CILP	0	1	0.337662	0
CLCA1	0	1	0.337662	0
CLCN3	0	1	0.337662	0
CLDN8	0	1	0.337662	0
CLEC4D	0	1	0.337662	0
CLPTM1	0	1	0.337662	0
CNKSR2	0	1	0.337662	0
CPN2	0	1	0.337662	0
CPNE9	0	1	0.337662	0
CPVL	0	1	0.337662	0
CREBRF	0	1	0.337662	0
CSNK1E	0	1	0.337662	0
CSRP1	0	1	0.337662	0
CTAGE8	0	1	0.337662	0
CTC-435M10.3	0	1	0.337662	0
CTH	0	1	0.337662	0
CYB561A3	0	1	0.337662	0
CYP1B1	0	1	0.337662	0
CYP24A1	0	1	0.337662	0
CYP26B1	0	1	0.337662	0
CYP2J2	0	1	0.337662	0
CYYR1	0	1	0.337662	0
DAG1	0	1	0.337662	0
DBT	0	1	0.337662	0
DCAF16	0	1	0.337662	0
DCXR	0	1	0.337662	0
DDAH1	0	1	0.337662	0
DDX41	0	1	0.337662	0
DDX59	0	1	0.337662	0
DEAF1	0	1	0.337662	0
DEPDC5	0	1	0.337662	0
DGKB	0	1	0.337662	0
DHRS2	0	1	0.337662	0
DMBX1	0	1	0.337662	0
DMGDH	0	1	0.337662	0
DMP1	0	1	0.337662	0
DMRT2	0	1	0.337662	0
DMRT3	0	1	0.337662	0
DNAH10OS	0	1	0.337662	0
DNAJC16	0	1	0.337662	0
DNAJC3	0	1	0.337662	0
DNAJC8	0	1	0.337662	0
DNM2	0	1	0.337662	0
DROSHA	0	1	0.337662	0
DUOX2	0	1	0.337662	0
DUOXA1	0	1	0.337662	0
DUOXA2	0	1	0.337662	0
DUSP19	0	1	0.337662	0
DUSP27	0	1	0.337662	0
E4F1	0	1	0.337662	0
EDA2R	0	1	0.337662	0
EEF1B2	0	1	0.337662	0
EEF1G	0	1	0.337662	0
EEF2	0	1	0.337662	0
EFCAB8	0	1	0.337662	0
EGR3	0	1	0.337662	0
EHD3	0	1	0.337662	0
EIF2S3L	0	1	0.337662	0
EIF4E1B	0	1	0.337662	0
ELAVL2	0	1	0.337662	0
ELAVL4	0	1	0.337662	0
ELFN2	0	1	0.337662	0
ELOVL2	0	1	0.337662	0
ELP2	0	1	0.337662	0
EMILIN3	0	1	0.337662	0
EPHX2	0	1	0.337662	0
EPS15L1	0	1	0.337662	0
EPS8L3	0	1	0.337662	0
ERBB2	0	1	0.337662	0
ERBB2IP	0	1	0.337662	0
ESR2	0	1	0.337662	0
EVPLL	0	1	0.337662	0
EXTL2	0	1	0.337662	0
EXTL3	0	1	0.337662	0
FAM114A2	0	1	0.337662	0
FAM129A	0	1	0.337662	0
FAM172A	0	1	0.337662	0
FAM173B	0	1	0.337662	0
FAM186B	0	1	0.337662	0
FAM91A1	0	1	0.337662	0
FAM98A	0	1	0.337662	0
FAR2	0	1	0.337662	0
FBLL1	0	1	0.337662	0
FBXO27	0	1	0.337662	0
FGF6	0	1	0.337662	0
FGL1	0	1	0.337662	0
FIP1L1	0	1	0.337662	0
FMNL2	0	1	0.337662	0
FNDC4	0	1	0.337662	0
FOXI1	0	1	0.337662	0
FOXP2	0	1	0.337662	0
FRG1B	0	1	0.337662	0
FTMT	0	1	0.337662	0
FZD10	0	1	0.337662	0
GAB1	0	1	0.337662	0
GABARAPL3	0	1	0.337662	0
GABPB1	0	1	0.337662	0
GABRD	0	1	0.337662	0
GBP5	0	1	0.337662	0
GDPD4	0	1	0.337662	0
GJA3	0	1	0.337662	0
GK5	0	1	0.337662	0
GNAI1	0	1	0.337662	0
GOLGA8H	0	1	0.337662	0
GP5	0	1	0.337662	0
GPATCH4	0	1	0.337662	0
GPBAR1	0	1	0.337662	0
GPR32	0	1	0.337662	0
GPR75-ASB3	0	1	0.337662	0
GPR87	0	1	0.337662	0
GPS1	0	1	0.337662	0
GSTCD	0	1	0.337662	0
HADHB	0	1	0.337662	0
HAUS3	0	1	0.337662	0
HBG2	0	1	0.337662	0
HDC	0	1	0.337662	0
HDGFRP3	0	1	0.337662	0
HERC3	0	1	0.337662	0
HEXA	0	1	0.337662	0
HIF3A	0	1	0.337662	0
HIPK3	0	1	0.337662	0
HIST1H1D	0	1	0.337662	0
HLA-DPA1	0	1	0.337662	0
HLA-DRB1	0	1	0.337662	0
HN1L	0	1	0.337662	0
HNRNPK	0	1	0.337662	0
HOGA1	0	1	0.337662	0
HOMEZ	0	1	0.337662	0
HRH3	0	1	0.337662	0
HSD17B12	0	1	0.337662	0
HSD17B13	0	1	0.337662	0
HSD17B2	0	1	0.337662	0
HSD3B1	0	1	0.337662	0
HSP90AB1	0	1	0.337662	0
HSPD1	0	1	0.337662	0
HTR4	0	1	0.337662	0
IBTK	0	1	0.337662	0
IDH3G	0	1	0.337662	0
IFNA14	0	1	0.337662	0
IFT80	0	1	0.337662	0
IGFBP3	0	1	0.337662	0
IGKV1D-43	0	1	0.337662	0
IGLC7	0	1	0.337662	0
IGSF5	0	1	0.337662	0
IKZF4	0	1	0.337662	0
IL18R1	0	1	0.337662	0
IL2	0	1	0.337662	0
IL27	0	1	0.337662	0
ING5	0	1	0.337662	0
INSIG2	0	1	0.337662	0
INTS5	0	1	0.337662	0
INTS6	0	1	0.337662	0
IRF2BPL	0	1	0.337662	0
ITGB3	0	1	0.337662	0
ITGB4	0	1	0.337662	0
ITSN2	0	1	0.337662	0
JOSD2	0	1	0.337662	0
KBTBD4	0	1	0.337662	0
KCNA1	0	1	0.337662	0
KCNA2	0	1	0.337662	0
KCNB2	0	1	0.337662	0
KCNIP4	0	1	0.337662	0
KCNJ2	0	1	0.337662	0
KCNN3	0	1	0.337662	0
KIAA1324	0	1	0.337662	0
KIF24	0	1	0.337662	0
KLF17	0	1	0.337662	0
KLHDC1	0	1	0.337662	0
KLHDC8A	0	1	0.337662	0
KLHL38	0	1	0.337662	0
KLK5	0	1	0.337662	0
KRT4	0	1	0.337662	0
KRT76	0	1	0.337662	0
KRTAP19-4	0	1	0.337662	0
KRTAP4-16P	0	1	0.337662	0
KRTAP4-6	0	1	0.337662	0
LAMTOR5	0	1	0.337662	0
LILRB4	0	1	0.337662	0
LINGO1	0	1	0.337662	0
LIPK	0	1	0.337662	0
LRIT3	0	1	0.337662	0
LY6G6C	0	1	0.337662	0
LY86	0	1	0.337662	0
LY9	0	1	0.337662	0
LYPD6	0	1	0.337662	0
MADD	0	1	0.337662	0
MAEL	0	1	0.337662	0
MAGEB17	0	1	0.337662	0
MAGEC3	0	1	0.337662	0
MAGEL2	0	1	0.337662	0
MAP2K3	0	1	0.337662	0
MAPK8IP1	0	1	0.337662	0
MARCH8	0	1	0.337662	0
MASP1	0	1	0.337662	0
MBNL3	0	1	0.337662	0
MCOLN1	0	1	0.337662	0
MED25	0	1	0.337662	0
MEGF9	0	1	0.337662	0
MET	0	1	0.337662	0
METTL11B	0	1	0.337662	0
MFNG	0	1	0.337662	0
MFRP	0	1	0.337662	0
MFSD6L	0	1	0.337662	0
MICA	0	1	0.337662	0
MID1	0	1	0.337662	0
MINK1	0	1	0.337662	0
MKNK1	0	1	0.337662	0
MKX	0	1	0.337662	0
MN1	0	1	0.337662	0
MOCOS	0	1	0.337662	0
MOGS	0	1	0.337662	0
MON1B	0	1	0.337662	0
MPL	0	1	0.337662	0
MPRIP	0	1	0.337662	0
MRGPRE	0	1	0.337662	0
MROH1	0	1	0.337662	0
MS4A7	0	1	0.337662	0
MSANTD4	0	1	0.337662	0
MUC15	0	1	0.337662	0
MXD3	0	1	0.337662	0
MYCBP	0	1	0.337662	0
MYLK3	0	1	0.337662	0
MYO9B	0	1	0.337662	0
MYOM2	0	1	0.337662	0
N4BP1	0	1	0.337662	0
NAA11	0	1	0.337662	0
NAGS	0	1	0.337662	0
NAT10	0	1	0.337662	0
NBPF3	0	1	0.337662	0
NCAPG2	0	1	0.337662	0
NDRG2	0	1	0.337662	0
NDUFAB1	0	1	0.337662	0
NDUFS7	0	1	0.337662	0
NELFA	0	1	0.337662	0
NELFE	0	1	0.337662	0
NFATC3	0	1	0.337662	0
NFKB1	0	1	0.337662	0
NFX1	0	1	0.337662	0
NLGN1	0	1	0.337662	0
NMRK2	0	1	0.337662	0
NOBOX	0	1	0.337662	0
NOD1	0	1	0.337662	0
NOL4	0	1	0.337662	0
NOL9	0	1	0.337662	0
NOTO	0	1	0.337662	0
NPLOC4	0	1	0.337662	0
NPRL2	0	1	0.337662	0
NR1I2	0	1	0.337662	0
NR2F2	0	1	0.337662	0
NR5A2	0	1	0.337662	0
NRBF2	0	1	0.337662	0
NT5C2	0	1	0.337662	0
NUB1	0	1	0.337662	0
ODF4	0	1	0.337662	0
OGN	0	1	0.337662	0
OLIG2	0	1	0.337662	0
OR11L1	0	1	0.337662	0
OR1K1	0	1	0.337662	0
OR2A1	0	1	0.337662	0
OR2G2	0	1	0.337662	0
OR2L2	0	1	0.337662	0
OR2M3	0	1	0.337662	0
OR2T2	0	1	0.337662	0
OR4C6	0	1	0.337662	0
OR4K13	0	1	0.337662	0
OR51A4	0	1	0.337662	0
OR51F1	0	1	0.337662	0
OR51I1	0	1	0.337662	0
OR8K3	0	1	0.337662	0
OTOP3	0	1	0.337662	0
OTUD3	0	1	0.337662	0
OVOL2	0	1	0.337662	0
OXER1	0	1	0.337662	0
P4HA3	0	1	0.337662	0
P4HTM	0	1	0.337662	0
PAK7	0	1	0.337662	0
PAPSS2	0	1	0.337662	0
PAQR3	0	1	0.337662	0
PARP8	0	1	0.337662	0
PASD1	0	1	0.337662	0
PATL1	0	1	0.337662	0
PATZ1	0	1	0.337662	0
PCDH18	0	1	0.337662	0
PCDHGA3	0	1	0.337662	0
PCMTD1	0	1	0.337662	0
PCSK2	0	1	0.337662	0
PDE2A	0	1	0.337662	0
PDF	0	1	0.337662	0
PDGFRB	0	1	0.337662	0
PFDN1	0	1	0.337662	0
PGK2	0	1	0.337662	0
PGS1	0	1	0.337662	0
PHC3	0	1	0.337662	0
PHLDB3	0	1	0.337662	0
PHOX2B	0	1	0.337662	0
PHRF1	0	1	0.337662	0
PIAS2	0	1	0.337662	0
PIGY	0	1	0.337662	0
PIK3C2B	0	1	0.337662	0
PIK3C2G	0	1	0.337662	0
PIP5K1B	0	1	0.337662	0
PITPNM3	0	1	0.337662	0
PIWIL2	0	1	0.337662	0
PKMYT1	0	1	0.337662	0
PLA2G4A	0	1	0.337662	0
PLGRKT	0	1	0.337662	0
PLK4	0	1	0.337662	0
PLSCR5	0	1	0.337662	0
PLXNB2	0	1	0.337662	0
PM20D1	0	1	0.337662	0
PNCK	0	1	0.337662	0
PNPLA5	0	1	0.337662	0
PODN	0	1	0.337662	0
POLA1	0	1	0.337662	0
POLA2	0	1	0.337662	0
POLR2B	0	1	0.337662	0
POLR2H	0	1	0.337662	0
PPID	0	1	0.337662	0
PPP1R1C	0	1	0.337662	0
PPP1R21	0	1	0.337662	0
PPP1R27	0	1	0.337662	0
PPP2R5B	0	1	0.337662	0
PPP3CB	0	1	0.337662	0
PRAMEF12	0	1	0.337662	0
PRICKLE4	0	1	0.337662	0
PRKCG	0	1	0.337662	0
PRKD3	0	1	0.337662	0
PROCR	0	1	0.337662	0
PRODH2	0	1	0.337662	0
PROZ	0	1	0.337662	0
PRR14	0	1	0.337662	0
PRSS21	0	1	0.337662	0
PRSS35	0	1	0.337662	0
PSG4	0	1	0.337662	0
PSMD11	0	1	0.337662	0
PTBP3	0	1	0.337662	0
PTHLH	0	1	0.337662	0
PTK6	0	1	0.337662	0
PVALB	0	1	0.337662	0
PYGM	0	1	0.337662	0
QSOX2	0	1	0.337662	0
RAB11FIP5	0	1	0.337662	0
RAB19	0	1	0.337662	0
RAB7L1	0	1	0.337662	0
RABL5	0	1	0.337662	0
RAF1	0	1	0.337662	0
RAG2	0	1	0.337662	0
RAP1GDS1	0	1	0.337662	0
RASA2	0	1	0.337662	0
RASL11A	0	1	0.337662	0
RASL12	0	1	0.337662	0
RBAK	0	1	0.337662	0
RBBP8	0	1	0.337662	0
RBFOX2	0	1	0.337662	0
RBM41	0	1	0.337662	0
RBPJ	0	1	0.337662	0
RDH16	0	1	0.337662	0
RFC5	0	1	0.337662	0
RGL2	0	1	0.337662	0
RGS12	0	1	0.337662	0
RGS20	0	1	0.337662	0
RHBDL1	0	1	0.337662	0
RHO	0	1	0.337662	0
RILP	0	1	0.337662	0
RMND5B	0	1	0.337662	0
RNF152	0	1	0.337662	0
RP1-228P16.5	0	1	0.337662	0
RP11-171N4.2	0	1	0.337662	0
RP11-20I23.1	0	1	0.337662	0
RP11-497E19.2	0	1	0.337662	0
RP11-650K20.3	0	1	0.337662	0
RPAP1	0	1	0.337662	0
RPRD1A	0	1	0.337662	0
RPS4Y1	0	1	0.337662	0
RPSAP58	0	1	0.337662	0
RPTN	0	1	0.337662	0
RSPH4A	0	1	0.337662	0
RSPO1	0	1	0.337662	0
RTDR1	0	1	0.337662	0
RTEL1	0	1	0.337662	0
RXFP3	0	1	0.337662	0
RXFP4	0	1	0.337662	0
SCG3	0	1	0.337662	0
SCMH1	0	1	0.337662	0
SCPEP1	0	1	0.337662	0
SCYL2	0	1	0.337662	0
SDF2	0	1	0.337662	0
SEC24D	0	1	0.337662	0
SEL1L	0	1	0.337662	0
SENP2	0	1	0.337662	0
SEPHS1	0	1	0.337662	0
SERINC5	0	1	0.337662	0
SERPINB4	0	1	0.337662	0
SEZ6	0	1	0.337662	0
SGCA	0	1	0.337662	0
SGK2	0	1	0.337662	0
SGSM1	0	1	0.337662	0
SH2B3	0	1	0.337662	0
SH3BP4	0	1	0.337662	0
SH3GL3	0	1	0.337662	0
SHCBP1	0	1	0.337662	0
SHH	0	1	0.337662	0
SIRPA	0	1	0.337662	0
SKA1	0	1	0.337662	0
SKOR2	0	1	0.337662	0
SLA	0	1	0.337662	0
SLC10A7	0	1	0.337662	0
SLC17A5	0	1	0.337662	0
SLC17A6	0	1	0.337662	0
SLC18A2	0	1	0.337662	0
SLC25A5	0	1	0.337662	0
SLC26A9	0	1	0.337662	0
SLC27A1	0	1	0.337662	0
SLC28A2	0	1	0.337662	0
SLC29A4	0	1	0.337662	0
SLC35G3	0	1	0.337662	0
SLC43A3	0	1	0.337662	0
SLC45A4	0	1	0.337662	0
SLC5A8	0	1	0.337662	0
SLC7A11	0	1	0.337662	0
SLC8B1	0	1	0.337662	0
SLC9A1	0	1	0.337662	0
SLCO1B3	0	1	0.337662	0
SLCO2B1	0	1	0.337662	0
SLK	0	1	0.337662	0
SMC3	0	1	0.337662	0
SMEK1	0	1	0.337662	0
SMIM8	0	1	0.337662	0
SMTN	0	1	0.337662	0
SNAI3	0	1	0.337662	0
SNIP1	0	1	0.337662	0
SNRNP27	0	1	0.337662	0
SNTG1	0	1	0.337662	0
SNX14	0	1	0.337662	0
SORCS2	0	1	0.337662	0
SP1	0	1	0.337662	0
SPAG9	0	1	0.337662	0
SPECC1L	0	1	0.337662	0
SPEM1	0	1	0.337662	0
SPNS2	0	1	0.337662	0
SPOCD1	0	1	0.337662	0
SPRED1	0	1	0.337662	0
SPSB4	0	1	0.337662	0
SRM	0	1	0.337662	0
SRPK1	0	1	0.337662	0
SRSF12	0	1	0.337662	0
SSH3	0	1	0.337662	0
ST3GAL3	0	1	0.337662	0
ST6GALNAC6	0	1	0.337662	0
ST8SIA3	0	1	0.337662	0
STK19	0	1	0.337662	0
STMN1	0	1	0.337662	0
SUN5	0	1	0.337662	0
SUPT4H1	0	1	0.337662	0
SYNPO2	0	1	0.337662	0
SYT13	0	1	0.337662	0
SYT16	0	1	0.337662	0
SYT8	0	1	0.337662	0
TBC1D12	0	1	0.337662	0
TBC1D9	0	1	0.337662	0
TC2N	0	1	0.337662	0
TCEAL7	0	1	0.337662	0
TCF25	0	1	0.337662	0
TCL1A	0	1	0.337662	0
TERF2	0	1	0.337662	0
TGFB1	0	1	0.337662	0
TGIF1	0	1	0.337662	0
TGIF2LY	0	1	0.337662	0
THOC7	0	1	0.337662	0
TMEM176A	0	1	0.337662	0
TMEM179	0	1	0.337662	0
TMEM208	0	1	0.337662	0
TMEM238	0	1	0.337662	0
TMEM37	0	1	0.337662	0
TMEM66	0	1	0.337662	0
TMEM68	0	1	0.337662	0
TMEM9B	0	1	0.337662	0
TNFAIP3	0	1	0.337662	0
TNFAIP6	0	1	0.337662	0
TNFRSF11B	0	1	0.337662	0
TNNT2	0	1	0.337662	0
TOR1AIP1	0	1	0.337662	0
TPRXL	0	1	0.337662	0
TPT1	0	1	0.337662	0
TRAF4	0	1	0.337662	0
TRAF6	0	1	0.337662	0
TRAP1	0	1	0.337662	0
TRAPPC13	0	1	0.337662	0
TRGV5	0	1	0.337662	0
TRIM16L	0	1	0.337662	0
TRIM49C	0	1	0.337662	0
TRIM6	0	1	0.337662	0
TRMT2B	0	1	0.337662	0
TTC9B	0	1	0.337662	0
TTLL9	0	1	0.337662	0
TUBB3	0	1	0.337662	0
UBE2S	0	1	0.337662	0
UBE2V2	0	1	0.337662	0
UBE2Z	0	1	0.337662	0
UHRF2	0	1	0.337662	0
UIMC1	0	1	0.337662	0
ULK1	0	1	0.337662	0
URM1	0	1	0.337662	0
UROC1	0	1	0.337662	0
VAT1L	0	1	0.337662	0
VEGFA	0	1	0.337662	0
VTI1A	0	1	0.337662	0
VWA7	0	1	0.337662	0
WAC	0	1	0.337662	0
WBP1L	0	1	0.337662	0
WDFY1	0	1	0.337662	0
WDR11	0	1	0.337662	0
WDR12	0	1	0.337662	0
WDR19	0	1	0.337662	0
WDR96	0	1	0.337662	0
WFDC5	0	1	0.337662	0
WHSC1L1	0	1	0.337662	0
WSB1	0	1	0.337662	0
WWOX	0	1	0.337662	0
XPNPEP3	0	1	0.337662	0
YIPF1	0	1	0.337662	0
YME1L1	0	1	0.337662	0
YTHDC2	0	1	0.337662	0
ZBTB2	0	1	0.337662	0
ZBTB3	0	1	0.337662	0
ZBTB40	0	1	0.337662	0
ZCCHC16	0	1	0.337662	0
ZDHHC11B	0	1	0.337662	0
ZFAND6	0	1	0.337662	0
ZFR	0	1	0.337662	0
ZFYVE9	0	1	0.337662	0
ZKSCAN1	0	1	0.337662	0
ZNF20	0	1	0.337662	0
ZNF214	0	1	0.337662	0
ZNF224	0	1	0.337662	0
ZNF33B	0	1	0.337662	0
ZNF343	0	1	0.337662	0
ZNF366	0	1	0.337662	0
ZNF395	0	1	0.337662	0
ZNF451	0	1	0.337662	0
ZNF532	0	1	0.337662	0
ZNF549	0	1	0.337662	0
ZNF562	0	1	0.337662	0
ZNF589	0	1	0.337662	0
ZNF599	0	1	0.337662	0
ZNF619	0	1	0.337662	0
ZNF622	0	1	0.337662	0
ZNF639	0	1	0.337662	0
ZNF645	0	1	0.337662	0
ZNF662	0	1	0.337662	0
ZNF674	0	1	0.337662	0
ZNF680	0	1	0.337662	0
ZNF682	0	1	0.337662	0
ZNF687	0	1	0.337662	0
ZNF704	0	1	0.337662	0
ZNF708	0	1	0.337662	0
ZNF776	0	1	0.337662	0
ZNF793	0	1	0.337662	0
ZNF865	0	1	0.337662	0
ZNF891	0	1	0.337662	0
ZSCAN2	0	1	0.337662	0
ZSWIM6	0	1	0.337662	0
ZUFSP	0	1	0.337662	0
ABCA12	3	3	0.399845	0.484131
NTRK3	3	3	0.399845	0.484131
PTPRK	3	3	0.399845	0.484131
SCN9A	3	3	0.399845	0.484131
SFMBT2	3	3	0.399845	0.484131
CNTN6	6	1	0.41235	3.29154
DNAH9	6	1	0.41235	3.29154
GRIK2	6	1	0.41235	3.29154
PCLO	6	1	0.41235	3.29154
PDZD2	6	1	0.41235	3.29154
RYR3	6	1	0.41235	3.29154
SCN2A	6	1	0.41235	3.29154
RELN	4	4	0.431585	0.473097
SOX9	4	4	0.431585	0.473097
KRAS	21	8	0.459272	1.56585
FAT4	8	2	0.480164	2.21191
MUC16	10	3	0.524514	1.85587
SYNE1	10	3	0.524514	1.85587
UNC80	10	3	0.524514	1.85587
AAGAB	2	0	0.546822	Inf
AASS	2	0	0.546822	Inf
ABCA1	2	0	0.546822	Inf
ABCA10	2	0	0.546822	Inf
ABCA8	2	0	0.546822	Inf
ABCB1	2	0	0.546822	Inf
ABCB4	2	0	0.546822	Inf
ABCB9	2	0	0.546822	Inf
ABCC1	2	0	0.546822	Inf
ABCC11	2	0	0.546822	Inf
ABCC3	2	0	0.546822	Inf
ABI1	2	0	0.546822	Inf
ABLIM1	2	0	0.546822	Inf
AC079354.1	2	0	0.546822	Inf
AC104809.3	2	0	0.546822	Inf
ACAD10	2	0	0.546822	Inf
ACADM	2	0	0.546822	Inf
ACAP2	2	0	0.546822	Inf
ACCSL	2	0	0.546822	Inf
ACE2	2	0	0.546822	Inf
ACKR3	2	0	0.546822	Inf
ACRBP	2	0	0.546822	Inf
ACSM1	2	0	0.546822	Inf
ACSM5	2	0	0.546822	Inf
ACTA1	2	0	0.546822	Inf
ACTB	2	0	0.546822	Inf
ACTN2	2	0	0.546822	Inf
ACTR10	2	0	0.546822	Inf
ACVR1B	2	0	0.546822	Inf
ACVR2B	2	0	0.546822	Inf
ADAM29	2	0	0.546822	Inf
ADAMTS2	2	0	0.546822	Inf
ADAMTS3	2	0	0.546822	Inf
ADAMTS4	2	0	0.546822	Inf
ADAMTS6	2	0	0.546822	Inf
ADAMTS8	2	0	0.546822	Inf
ADAMTS9	2	0	0.546822	Inf
ADAMTSL4	2	0	0.546822	Inf
ADARB2	2	0	0.546822	Inf
ADCY10	2	0	0.546822	Inf
ADCY3	2	0	0.546822	Inf
ADCY6	2	0	0.546822	Inf
ADCY9	2	0	0.546822	Inf
ADD1	2	0	0.546822	Inf
ADPRH	2	0	0.546822	Inf
ADRBK2	2	0	0.546822	Inf
ADSL	2	0	0.546822	Inf
AGPS	2	0	0.546822	Inf
AHCY	2	0	0.546822	Inf
AHCYL2	2	0	0.546822	Inf
AIMP2	2	0	0.546822	Inf
AJUBA	2	0	0.546822	Inf
AK5	2	0	0.546822	Inf
AK7	2	0	0.546822	Inf
AK8	2	0	0.546822	Inf
AKAP17A	2	0	0.546822	Inf
AKAP3	2	0	0.546822	Inf
AKNAD1	2	0	0.546822	Inf
AL033381.1	2	0	0.546822	Inf
ALDH3B1	2	0	0.546822	Inf
ALG10B	2	0	0.546822	Inf
ALMS1	2	0	0.546822	Inf
ALPK1	2	0	0.546822	Inf
ALS2CL	2	0	0.546822	Inf
ALS2CR11	2	0	0.546822	Inf
AMBN	2	0	0.546822	Inf
AMBRA1	2	0	0.546822	Inf
AMELX	2	0	0.546822	Inf
AMER3	2	0	0.546822	Inf
AMICA1	2	0	0.546822	Inf
AMPD3	2	0	0.546822	Inf
AMY2B	2	0	0.546822	Inf
ANHX	2	0	0.546822	Inf
ANKFN1	2	0	0.546822	Inf
ANKLE2	2	0	0.546822	Inf
ANKRD32	2	0	0.546822	Inf
ANKRD44	2	0	0.546822	Inf
ANKRD50	2	0	0.546822	Inf
ANKRD55	2	0	0.546822	Inf
ANKRD7	2	0	0.546822	Inf
ANO2	2	0	0.546822	Inf
ANO6	2	0	0.546822	Inf
ANXA10	2	0	0.546822	Inf
ANXA7	2	0	0.546822	Inf
AOX1	2	0	0.546822	Inf
AP3B1	2	0	0.546822	Inf
AP3M2	2	0	0.546822	Inf
APAF1	2	0	0.546822	Inf
APBA2	2	0	0.546822	Inf
APCDD1	2	0	0.546822	Inf
APOH	2	0	0.546822	Inf
APOL1	2	0	0.546822	Inf
AQP5	2	0	0.546822	Inf
AQR	2	0	0.546822	Inf
ARAP1	2	0	0.546822	Inf
ARHGAP35	2	0	0.546822	Inf
ARHGAP9	2	0	0.546822	Inf
ARHGEF12	2	0	0.546822	Inf
ARHGEF19	2	0	0.546822	Inf
ARHGEF6	2	0	0.546822	Inf
ARHGEF7	2	0	0.546822	Inf
ART5	2	0	0.546822	Inf
ASB10	2	0	0.546822	Inf
ASB17	2	0	0.546822	Inf
ASB7	2	0	0.546822	Inf
ASCL4	2	0	0.546822	Inf
ASMT	2	0	0.546822	Inf
ASPG	2	0	0.546822	Inf
ASXL2	2	0	0.546822	Inf
ATAD1	2	0	0.546822	Inf
ATAD2	2	0	0.546822	Inf
ATG2A	2	0	0.546822	Inf
ATG9B	2	0	0.546822	Inf
ATIC	2	0	0.546822	Inf
ATP10B	2	0	0.546822	Inf
ATP11B	2	0	0.546822	Inf
ATP13A2	2	0	0.546822	Inf
ATP2A2	2	0	0.546822	Inf
ATP2B4	2	0	0.546822	Inf
ATP6V1C1	2	0	0.546822	Inf
ATXN7	2	0	0.546822	Inf
AXDND1	2	0	0.546822	Inf
AXIN2	2	0	0.546822	Inf
AXL	2	0	0.546822	Inf
B3GAT2	2	0	0.546822	Inf
B3GNT1	2	0	0.546822	Inf
BAG4	2	0	0.546822	Inf
BAZ1A	2	0	0.546822	Inf
BAZ2A	2	0	0.546822	Inf
BBS2	2	0	0.546822	Inf
BBS7	2	0	0.546822	Inf
BCAN	2	0	0.546822	Inf
BCL6	2	0	0.546822	Inf
BCMO1	2	0	0.546822	Inf
BCO2	2	0	0.546822	Inf
BCOR	2	0	0.546822	Inf
BDNF	2	0	0.546822	Inf
BEST3	2	0	0.546822	Inf
BLK	2	0	0.546822	Inf
BLM	2	0	0.546822	Inf
BMPER	2	0	0.546822	Inf
BMS1	2	0	0.546822	Inf
BNC2	2	0	0.546822	Inf
BOD1L1	2	0	0.546822	Inf
BPIFB4	2	0	0.546822	Inf
BPTF	2	0	0.546822	Inf
BRINP3	2	0	0.546822	Inf
BRIX1	2	0	0.546822	Inf
BRMS1L	2	0	0.546822	Inf
BRPF1	2	0	0.546822	Inf
BTBD6	2	0	0.546822	Inf
BTRC	2	0	0.546822	Inf
BZRAP1	2	0	0.546822	Inf
C10orf118	2	0	0.546822	Inf
C10orf129	2	0	0.546822	Inf
C11orf16	2	0	0.546822	Inf
C11orf35	2	0	0.546822	Inf
C11orf63	2	0	0.546822	Inf
C11orf85	2	0	0.546822	Inf
C11orf87	2	0	0.546822	Inf
C15orf27	2	0	0.546822	Inf
C15orf43	2	0	0.546822	Inf
C17orf80	2	0	0.546822	Inf
C18orf8	2	0	0.546822	Inf
C1QTNF2	2	0	0.546822	Inf
C1orf167	2	0	0.546822	Inf
C1orf168	2	0	0.546822	Inf
C1orf189	2	0	0.546822	Inf
C20orf194	2	0	0.546822	Inf
C22orf43	2	0	0.546822	Inf
C2CD2L	2	0	0.546822	Inf
C2CD3	2	0	0.546822	Inf
C3orf20	2	0	0.546822	Inf
C3orf70	2	0	0.546822	Inf
C4BPA	2	0	0.546822	Inf
C4orf21	2	0	0.546822	Inf
C4orf50	2	0	0.546822	Inf
C5	2	0	0.546822	Inf
C6	2	0	0.546822	Inf
C6ORF165	2	0	0.546822	Inf
C6orf10	2	0	0.546822	Inf
C8A	2	0	0.546822	Inf
C8orf34	2	0	0.546822	Inf
C8orf48	2	0	0.546822	Inf
C8orf58	2	0	0.546822	Inf
C9orf147	2	0	0.546822	Inf
CA9	2	0	0.546822	Inf
CABIN1	2	0	0.546822	Inf
CABS1	2	0	0.546822	Inf
CACNA1G	2	0	0.546822	Inf
CADM3	2	0	0.546822	Inf
CALCR	2	0	0.546822	Inf
CALCRL	2	0	0.546822	Inf
CAMKK2	2	0	0.546822	Inf
CAMSAP1	2	0	0.546822	Inf
CAMTA2	2	0	0.546822	Inf
CAPN11	2	0	0.546822	Inf
CAPN14	2	0	0.546822	Inf
CAPN2	2	0	0.546822	Inf
CAPN5	2	0	0.546822	Inf
CARD10	2	0	0.546822	Inf
CASKIN1	2	0	0.546822	Inf
CATSPER4	2	0	0.546822	Inf
CBLL1	2	0	0.546822	Inf
CC2D2A	2	0	0.546822	Inf
CCDC110	2	0	0.546822	Inf
CCDC116	2	0	0.546822	Inf
CCDC132	2	0	0.546822	Inf
CCDC136	2	0	0.546822	Inf
CCDC138	2	0	0.546822	Inf
CCDC141	2	0	0.546822	Inf
CCDC146	2	0	0.546822	Inf
CCDC153	2	0	0.546822	Inf
CCDC180	2	0	0.546822	Inf
CCDC181	2	0	0.546822	Inf
CCDC63	2	0	0.546822	Inf
CCDC66	2	0	0.546822	Inf
CCDC8	2	0	0.546822	Inf
CCDC88A	2	0	0.546822	Inf
CCDC90B	2	0	0.546822	Inf
CCDC94	2	0	0.546822	Inf
CCNYL1	2	0	0.546822	Inf
CCT6B	2	0	0.546822	Inf
CD1B	2	0	0.546822	Inf
CD5L	2	0	0.546822	Inf
CD96	2	0	0.546822	Inf
CDC5L	2	0	0.546822	Inf
CDH12	2	0	0.546822	Inf
CDH2	2	0	0.546822	Inf
CDH22	2	0	0.546822	Inf
CDH24	2	0	0.546822	Inf
CDH4	2	0	0.546822	Inf
CDKL4	2	0	0.546822	Inf
CDKL5	2	0	0.546822	Inf
CEBPZ	2	0	0.546822	Inf
CECR6	2	0	0.546822	Inf
CELA1	2	0	0.546822	Inf
CELF6	2	0	0.546822	Inf
CENPE	2	0	0.546822	Inf
CENPF	2	0	0.546822	Inf
CEP104	2	0	0.546822	Inf
CEP76	2	0	0.546822	Inf
CES1	2	0	0.546822	Inf
CFB	2	0	0.546822	Inf
CHAF1A	2	0	0.546822	Inf
CHAF1B	2	0	0.546822	Inf
CHD1	2	0	0.546822	Inf
CHD5	2	0	0.546822	Inf
CHDH	2	0	0.546822	Inf
CHGB	2	0	0.546822	Inf
CHL1	2	0	0.546822	Inf
CHMP2A	2	0	0.546822	Inf
CHMP4B	2	0	0.546822	Inf
CHPF	2	0	0.546822	Inf
CHRD	2	0	0.546822	Inf
CHRNA4	2	0	0.546822	Inf
CHRNB3	2	0	0.546822	Inf
CHST2	2	0	0.546822	Inf
CHST5	2	0	0.546822	Inf
CHST6	2	0	0.546822	Inf
CKMT2	2	0	0.546822	Inf
CLCN4	2	0	0.546822	Inf
CLDN20	2	0	0.546822	Inf
CLEC14A	2	0	0.546822	Inf
CLEC4G	2	0	0.546822	Inf
CLEC4M	2	0	0.546822	Inf
CLIP1	2	0	0.546822	Inf
CLK2	2	0	0.546822	Inf
CLK3	2	0	0.546822	Inf
CLSTN1	2	0	0.546822	Inf
CLSTN2	2	0	0.546822	Inf
CLTC	2	0	0.546822	Inf
CMTR1	2	0	0.546822	Inf
CNGA1	2	0	0.546822	Inf
CNGA2	2	0	0.546822	Inf
CNGA3	2	0	0.546822	Inf
CNOT4	2	0	0.546822	Inf
CNTNAP4	2	0	0.546822	Inf
COG1	2	0	0.546822	Inf
COG5	2	0	0.546822	Inf
COIL	2	0	0.546822	Inf
COL11A2	2	0	0.546822	Inf
COL13A1	2	0	0.546822	Inf
COL20A1	2	0	0.546822	Inf
COL22A1	2	0	0.546822	Inf
COL25A1	2	0	0.546822	Inf
COL2A1	2	0	0.546822	Inf
COL9A2	2	0	0.546822	Inf
COL9A3	2	0	0.546822	Inf
COLEC10	2	0	0.546822	Inf
COLGALT2	2	0	0.546822	Inf
COQ3	2	0	0.546822	Inf
COX6C	2	0	0.546822	Inf
CPAMD8	2	0	0.546822	Inf
CPEB1	2	0	0.546822	Inf
CPEB4	2	0	0.546822	Inf
CPQ	2	0	0.546822	Inf
CPS1	2	0	0.546822	Inf
CPZ	2	0	0.546822	Inf
CRBN	2	0	0.546822	Inf
CRISPLD1	2	0	0.546822	Inf
CRMP1	2	0	0.546822	Inf
CRTC2	2	0	0.546822	Inf
CRYBA4	2	0	0.546822	Inf
CRYBB1	2	0	0.546822	Inf
CRYBG3	2	0	0.546822	Inf
CSAD	2	0	0.546822	Inf
CSNK1A1L	2	0	0.546822	Inf
CSNK1D	2	0	0.546822	Inf
CSRNP3	2	0	0.546822	Inf
CTBP2	2	0	0.546822	Inf
CTDP1	2	0	0.546822	Inf
CTNNA2	2	0	0.546822	Inf
CUL1	2	0	0.546822	Inf
CUL3	2	0	0.546822	Inf
CUL4A	2	0	0.546822	Inf
CUL7	2	0	0.546822	Inf
CWH43	2	0	0.546822	Inf
CXXC1	2	0	0.546822	Inf
CYP11A1	2	0	0.546822	Inf
CYP2A6	2	0	0.546822	Inf
DAAM1	2	0	0.546822	Inf
DACH1	2	0	0.546822	Inf
DAGLA	2	0	0.546822	Inf
DAK	2	0	0.546822	Inf
DALRD3	2	0	0.546822	Inf
DAPK2	2	0	0.546822	Inf
DBH	2	0	0.546822	Inf
DBX2	2	0	0.546822	Inf
DCAF8L2	2	0	0.546822	Inf
DCHS2	2	0	0.546822	Inf
DCST1	2	0	0.546822	Inf
DCT	2	0	0.546822	Inf
DCTN1	2	0	0.546822	Inf
DCUN1D2	2	0	0.546822	Inf
DDI1	2	0	0.546822	Inf
DDO	2	0	0.546822	Inf
DDX10	2	0	0.546822	Inf
DDX18	2	0	0.546822	Inf
DDX27	2	0	0.546822	Inf
DDX60	2	0	0.546822	Inf
DDX60L	2	0	0.546822	Inf
DEF6	2	0	0.546822	Inf
DEFA5	2	0	0.546822	Inf
DENND1C	2	0	0.546822	Inf
DENND4A	2	0	0.546822	Inf
DEPDC1B	2	0	0.546822	Inf
DGKA	2	0	0.546822	Inf
DHPS	2	0	0.546822	Inf
DHRS9	2	0	0.546822	Inf
DHX57	2	0	0.546822	Inf
DIAPH3	2	0	0.546822	Inf
DIO2	2	0	0.546822	Inf
DIP2B	2	0	0.546822	Inf
DISP2	2	0	0.546822	Inf
DLG5	2	0	0.546822	Inf
DLK1	2	0	0.546822	Inf
DMBT1	2	0	0.546822	Inf
DMWD	2	0	0.546822	Inf
DMXL1	2	0	0.546822	Inf
DNA2	2	0	0.546822	Inf
DNAAF2	2	0	0.546822	Inf
DNAAF3	2	0	0.546822	Inf
DNAH1	2	0	0.546822	Inf
DNAI2	2	0	0.546822	Inf
DNAJB9	2	0	0.546822	Inf
DNAJC13	2	0	0.546822	Inf
DNAJC2	2	0	0.546822	Inf
DNAL1	2	0	0.546822	Inf
DNAL4	2	0	0.546822	Inf
DNM3	2	0	0.546822	Inf
DNMBP	2	0	0.546822	Inf
DNMT1	2	0	0.546822	Inf
DOCK5	2	0	0.546822	Inf
DOK5	2	0	0.546822	Inf
DOK6	2	0	0.546822	Inf
DOPEY2	2	0	0.546822	Inf
DPP6	2	0	0.546822	Inf
DPPA2	2	0	0.546822	Inf
DPYD	2	0	0.546822	Inf
DRAM2	2	0	0.546822	Inf
DRD5	2	0	0.546822	Inf
DRGX	2	0	0.546822	Inf
DSC2	2	0	0.546822	Inf
DSG1	2	0	0.546822	Inf
DSTYK	2	0	0.546822	Inf
DTX3	2	0	0.546822	Inf
DUSP10	2	0	0.546822	Inf
DUSP6	2	0	0.546822	Inf
DUXA	2	0	0.546822	Inf
DYRK1A	2	0	0.546822	Inf
DYRK4	2	0	0.546822	Inf
EBF4	2	0	0.546822	Inf
ECHDC1	2	0	0.546822	Inf
ECM2	2	0	0.546822	Inf
ECT2	2	0	0.546822	Inf
EDEM1	2	0	0.546822	Inf
EDIL3	2	0	0.546822	Inf
EED	2	0	0.546822	Inf
EFCAB5	2	0	0.546822	Inf
EFNB2	2	0	0.546822	Inf
EFR3A	2	0	0.546822	Inf
EGR2	2	0	0.546822	Inf
ELAVL1	2	0	0.546822	Inf
EML6	2	0	0.546822	Inf
ENTHD1	2	0	0.546822	Inf
EPB41	2	0	0.546822	Inf
EPB41L2	2	0	0.546822	Inf
EPB41L4B	2	0	0.546822	Inf
EPHA3	2	0	0.546822	Inf
EPM2AIP1	2	0	0.546822	Inf
EPS8	2	0	0.546822	Inf
ERN2	2	0	0.546822	Inf
ERVMER34-1	2	0	0.546822	Inf
ERVV-1	2	0	0.546822	Inf
ESPL1	2	0	0.546822	Inf
ETF1	2	0	0.546822	Inf
ETFDH	2	0	0.546822	Inf
F13A1	2	0	0.546822	Inf
F2RL1	2	0	0.546822	Inf
F7	2	0	0.546822	Inf
FAHD2A	2	0	0.546822	Inf
FAM151A	2	0	0.546822	Inf
FAM153C	2	0	0.546822	Inf
FAM155A	2	0	0.546822	Inf
FAM160B1	2	0	0.546822	Inf
FAM170A	2	0	0.546822	Inf
FAM171A2	2	0	0.546822	Inf
FAM178A	2	0	0.546822	Inf
FAM179B	2	0	0.546822	Inf
FAM186A	2	0	0.546822	Inf
FAM188B2	2	0	0.546822	Inf
FAM192A	2	0	0.546822	Inf
FAM208B	2	0	0.546822	Inf
FAM217A	2	0	0.546822	Inf
FAM217B	2	0	0.546822	Inf
FAM63A	2	0	0.546822	Inf
FAM65A	2	0	0.546822	Inf
FAM71D	2	0	0.546822	Inf
FAM71F1	2	0	0.546822	Inf
FAM73B	2	0	0.546822	Inf
FANCA	2	0	0.546822	Inf
FANCM	2	0	0.546822	Inf
FAP	2	0	0.546822	Inf
FARP1	2	0	0.546822	Inf
FBLN2	2	0	0.546822	Inf
FBN2	2	0	0.546822	Inf
FBXL8	2	0	0.546822	Inf
FBXO40	2	0	0.546822	Inf
FBXO6	2	0	0.546822	Inf
FCN2	2	0	0.546822	Inf
FCRLB	2	0	0.546822	Inf
FDPS	2	0	0.546822	Inf
FDXR	2	0	0.546822	Inf
FEN1	2	0	0.546822	Inf
FER1L6	2	0	0.546822	Inf
FFAR3	2	0	0.546822	Inf
FGFR4	2	0	0.546822	Inf
FHIT	2	0	0.546822	Inf
FIG4	2	0	0.546822	Inf
FLG2	2	0	0.546822	Inf
FLNB	2	0	0.546822	Inf
FLRT1	2	0	0.546822	Inf
FLVCR2	2	0	0.546822	Inf
FMO4	2	0	0.546822	Inf
FNBP1	2	0	0.546822	Inf
FOCAD	2	0	0.546822	Inf
FOLR3	2	0	0.546822	Inf
FOXL1	2	0	0.546822	Inf
FOXRED1	2	0	0.546822	Inf
FPR2	2	0	0.546822	Inf
FREM1	2	0	0.546822	Inf
FREM3	2	0	0.546822	Inf
FRK	2	0	0.546822	Inf
FRMD4A	2	0	0.546822	Inf
FRMD5	2	0	0.546822	Inf
FRMD6	2	0	0.546822	Inf
FRS2	2	0	0.546822	Inf
FRYL	2	0	0.546822	Inf
FXR1	2	0	0.546822	Inf
FZD4	2	0	0.546822	Inf
GAA	2	0	0.546822	Inf
GABRA3	2	0	0.546822	Inf
GABRB1	2	0	0.546822	Inf
GABRB2	2	0	0.546822	Inf
GABRG1	2	0	0.546822	Inf
GAD2	2	0	0.546822	Inf
GALNT2	2	0	0.546822	Inf
GALNTL5	2	0	0.546822	Inf
GALNTL6	2	0	0.546822	Inf
GALR1	2	0	0.546822	Inf
GAN	2	0	0.546822	Inf
GATA3	2	0	0.546822	Inf
GBP3	2	0	0.546822	Inf
GCGR	2	0	0.546822	Inf
GCK	2	0	0.546822	Inf
GCM2	2	0	0.546822	Inf
GFM1	2	0	0.546822	Inf
GHR	2	0	0.546822	Inf
GIGYF1	2	0	0.546822	Inf
GIMAP7	2	0	0.546822	Inf
GIMAP8	2	0	0.546822	Inf
GJA1	2	0	0.546822	Inf
GJA4	2	0	0.546822	Inf
GJB6	2	0	0.546822	Inf
GK2	2	0	0.546822	Inf
GKAP1	2	0	0.546822	Inf
GLCCI1	2	0	0.546822	Inf
GLDC	2	0	0.546822	Inf
GLS	2	0	0.546822	Inf
GLT6D1	2	0	0.546822	Inf
GLTSCR1	2	0	0.546822	Inf
GLYATL1	2	0	0.546822	Inf
GLYCTK	2	0	0.546822	Inf
GMPR	2	0	0.546822	Inf
GNAO1	2	0	0.546822	Inf
GNL2	2	0	0.546822	Inf
GNL3	2	0	0.546822	Inf
GNPAT	2	0	0.546822	Inf
GP2	2	0	0.546822	Inf
GP6	2	0	0.546822	Inf
GPAT2	2	0	0.546822	Inf
GPATCH1	2	0	0.546822	Inf
GPC2	2	0	0.546822	Inf
GPC6	2	0	0.546822	Inf
GPR113	2	0	0.546822	Inf
GPR116	2	0	0.546822	Inf
GPR132	2	0	0.546822	Inf
GPR139	2	0	0.546822	Inf
GPR155	2	0	0.546822	Inf
GPR156	2	0	0.546822	Inf
GPR161	2	0	0.546822	Inf
GPR174	2	0	0.546822	Inf
GPR65	2	0	0.546822	Inf
GPR98	2	0	0.546822	Inf
GPRASP2	2	0	0.546822	Inf
GPT2	2	0	0.546822	Inf
GRAMD1A	2	0	0.546822	Inf
GRHL2	2	0	0.546822	Inf
GRIN2D	2	0	0.546822	Inf
GRK5	2	0	0.546822	Inf
GRM2	2	0	0.546822	Inf
GRM6	2	0	0.546822	Inf
GRN	2	0	0.546822	Inf
GSG2	2	0	0.546822	Inf
GSK3B	2	0	0.546822	Inf
GSTA3	2	0	0.546822	Inf
GTF2B	2	0	0.546822	Inf
GTF2H1	2	0	0.546822	Inf
GTF3C4	2	0	0.546822	Inf
GUCY2F	2	0	0.546822	Inf
GYS1	2	0	0.546822	Inf
GZMA	2	0	0.546822	Inf
HAND1	2	0	0.546822	Inf
HAND2	2	0	0.546822	Inf
HCN2	2	0	0.546822	Inf
HCN4	2	0	0.546822	Inf
HDAC4	2	0	0.546822	Inf
HDAC5	2	0	0.546822	Inf
HDGF	2	0	0.546822	Inf
HDLBP	2	0	0.546822	Inf
HEATR4	2	0	0.546822	Inf
HECW2	2	0	0.546822	Inf
HELLS	2	0	0.546822	Inf
HELZ	2	0	0.546822	Inf
HERC4	2	0	0.546822	Inf
HERPUD1	2	0	0.546822	Inf
HERPUD2	2	0	0.546822	Inf
HEXDC	2	0	0.546822	Inf
HIST1H1B	2	0	0.546822	Inf
HJURP	2	0	0.546822	Inf
HLA-C	2	0	0.546822	Inf
HLTF	2	0	0.546822	Inf
HMBOX1	2	0	0.546822	Inf
HMGCR	2	0	0.546822	Inf
HNF1A	2	0	0.546822	Inf
HNRNPA3	2	0	0.546822	Inf
HNRNPDL	2	0	0.546822	Inf
HORMAD2	2	0	0.546822	Inf
HOXA1	2	0	0.546822	Inf
HPS1	2	0	0.546822	Inf
HPS4	2	0	0.546822	Inf
HSD11B1	2	0	0.546822	Inf
HSP90B1	2	0	0.546822	Inf
HSPA5	2	0	0.546822	Inf
HTR1A	2	0	0.546822	Inf
HTR1B	2	0	0.546822	Inf
HTR2B	2	0	0.546822	Inf
HTR3D	2	0	0.546822	Inf
HTR6	2	0	0.546822	Inf
HVCN1	2	0	0.546822	Inf
IDH1	2	0	0.546822	Inf
IFI44	2	0	0.546822	Inf
IFIT1B	2	0	0.546822	Inf
IFNLR1	2	0	0.546822	Inf
IFRD1	2	0	0.546822	Inf
IFT81	2	0	0.546822	Inf
IGDCC4	2	0	0.546822	Inf
IGF2BP1	2	0	0.546822	Inf
IGF2BP3	2	0	0.546822	Inf
IGKV1-5	2	0	0.546822	Inf
IGSF10	2	0	0.546822	Inf
IGSF9	2	0	0.546822	Inf
IKZF2	2	0	0.546822	Inf
IL12B	2	0	0.546822	Inf
IL12RB1	2	0	0.546822	Inf
IL16	2	0	0.546822	Inf
IL17RD	2	0	0.546822	Inf
IL17RE	2	0	0.546822	Inf
IL20	2	0	0.546822	Inf
IL6R	2	0	0.546822	Inf
IL9R	2	0	0.546822	Inf
ILK	2	0	0.546822	Inf
INHBA	2	0	0.546822	Inf
INO80	2	0	0.546822	Inf
INO80D	2	0	0.546822	Inf
INPP5F	2	0	0.546822	Inf
INPP5J	2	0	0.546822	Inf
INPPL1	2	0	0.546822	Inf
INSM2	2	0	0.546822	Inf
INTS9	2	0	0.546822	Inf
INVS	2	0	0.546822	Inf
IP6K1	2	0	0.546822	Inf
IPO8	2	0	0.546822	Inf
IQCD	2	0	0.546822	Inf
IQCH	2	0	0.546822	Inf
ISL1	2	0	0.546822	Inf
ITGA11	2	0	0.546822	Inf
ITGAE	2	0	0.546822	Inf
ITGAX	2	0	0.546822	Inf
ITGBL1	2	0	0.546822	Inf
IZUMO3	2	0	0.546822	Inf
JAG1	2	0	0.546822	Inf
JAKMIP1	2	0	0.546822	Inf
JARID2	2	0	0.546822	Inf
JPH2	2	0	0.546822	Inf
JSRP1	2	0	0.546822	Inf
KANSL1L	2	0	0.546822	Inf
KAT6B	2	0	0.546822	Inf
KBTBD7	2	0	0.546822	Inf
KCNA10	2	0	0.546822	Inf
KCND2	2	0	0.546822	Inf
KCND3	2	0	0.546822	Inf
KCNH7	2	0	0.546822	Inf
KCNH8	2	0	0.546822	Inf
KCTD10	2	0	0.546822	Inf
KDM4C	2	0	0.546822	Inf
KDM6B	2	0	0.546822	Inf
KDM7A	2	0	0.546822	Inf
KHDC1L	2	0	0.546822	Inf
KHDRBS2	2	0	0.546822	Inf
KIAA0100	2	0	0.546822	Inf
KIAA0196	2	0	0.546822	Inf
KIAA0232	2	0	0.546822	Inf
KIAA0586	2	0	0.546822	Inf
KIAA0753	2	0	0.546822	Inf
KIAA1107	2	0	0.546822	Inf
KIAA1217	2	0	0.546822	Inf
KIAA1239	2	0	0.546822	Inf
KIAA1279	2	0	0.546822	Inf
KIAA1407	2	0	0.546822	Inf
KIAA1549	2	0	0.546822	Inf
KIAA1551	2	0	0.546822	Inf
KIAA1671	2	0	0.546822	Inf
KIAA1755	2	0	0.546822	Inf
KIF13A	2	0	0.546822	Inf
KIF21A	2	0	0.546822	Inf
KIF3B	2	0	0.546822	Inf
KIF3C	2	0	0.546822	Inf
KIF5B	2	0	0.546822	Inf
KIFAP3	2	0	0.546822	Inf
KLC1	2	0	0.546822	Inf
KLF7	2	0	0.546822	Inf
KLHDC10	2	0	0.546822	Inf
KLHL13	2	0	0.546822	Inf
KLHL31	2	0	0.546822	Inf
KPNA4	2	0	0.546822	Inf
KRT1	2	0	0.546822	Inf
KRT25	2	0	0.546822	Inf
KRT3	2	0	0.546822	Inf
KRT6A	2	0	0.546822	Inf
KRT84	2	0	0.546822	Inf
KRTAP6-1	2	0	0.546822	Inf
KRTAP9-1	2	0	0.546822	Inf
KSR2	2	0	0.546822	Inf
KTN1	2	0	0.546822	Inf
KY	2	0	0.546822	Inf
L1TD1	2	0	0.546822	Inf
LAMB1	2	0	0.546822	Inf
LAMP3	2	0	0.546822	Inf
LARP6	2	0	0.546822	Inf
LARS	2	0	0.546822	Inf
LATS2	2	0	0.546822	Inf
LCA5	2	0	0.546822	Inf
LCA5L	2	0	0.546822	Inf
LCORL	2	0	0.546822	Inf
LEPREL1	2	0	0.546822	Inf
LGR6	2	0	0.546822	Inf
LIAS	2	0	0.546822	Inf
LIG3	2	0	0.546822	Inf
LILRB1	2	0	0.546822	Inf
LILRB5	2	0	0.546822	Inf
LIM2	2	0	0.546822	Inf
LIN54	2	0	0.546822	Inf
LIN7A	2	0	0.546822	Inf
LMO7	2	0	0.546822	Inf
LMOD2	2	0	0.546822	Inf
LPAR5	2	0	0.546822	Inf
LPCAT1	2	0	0.546822	Inf
LRCH3	2	0	0.546822	Inf
LRP4	2	0	0.546822	Inf
LRP5	2	0	0.546822	Inf
LRRC14	2	0	0.546822	Inf
LRRC14B	2	0	0.546822	Inf
LRRC16A	2	0	0.546822	Inf
LRRC53	2	0	0.546822	Inf
LRRC6	2	0	0.546822	Inf
LRRC63	2	0	0.546822	Inf
LRRC70	2	0	0.546822	Inf
LRRD1	2	0	0.546822	Inf
LRRN1	2	0	0.546822	Inf
LRRN3	2	0	0.546822	Inf
LRRTM3	2	0	0.546822	Inf
LRSAM1	2	0	0.546822	Inf
LTBP1	2	0	0.546822	Inf
LTBP4	2	0	0.546822	Inf
LTF	2	0	0.546822	Inf
LTK	2	0	0.546822	Inf
LUZP1	2	0	0.546822	Inf
LY75	2	0	0.546822	Inf
LZTFL1	2	0	0.546822	Inf
LZTR1	2	0	0.546822	Inf
MACC1	2	0	0.546822	Inf
MAGEC1	2	0	0.546822	Inf
MAGI2	2	0	0.546822	Inf
MAN2B2	2	0	0.546822	Inf
MAP2K7	2	0	0.546822	Inf
MAP3K1	2	0	0.546822	Inf
MAP3K13	2	0	0.546822	Inf
MAP3K15	2	0	0.546822	Inf
MAP3K19	2	0	0.546822	Inf
MAP3K6	2	0	0.546822	Inf
MAP4K5	2	0	0.546822	Inf
MARCH10	2	0	0.546822	Inf
MARK1	2	0	0.546822	Inf
MARK4	2	0	0.546822	Inf
MAS1	2	0	0.546822	Inf
MASP2	2	0	0.546822	Inf
MB21D2	2	0	0.546822	Inf
MBD4	2	0	0.546822	Inf
MBD5	2	0	0.546822	Inf
MBNL1	2	0	0.546822	Inf
MC2R	2	0	0.546822	Inf
MCM3	2	0	0.546822	Inf
MCM3AP	2	0	0.546822	Inf
MCOLN3	2	0	0.546822	Inf
MCPH1	2	0	0.546822	Inf
MED12L	2	0	0.546822	Inf
MEGF8	2	0	0.546822	Inf
MEIS1	2	0	0.546822	Inf
MERTK	2	0	0.546822	Inf
MFI2	2	0	0.546822	Inf
MFSD2A	2	0	0.546822	Inf
MGEA5	2	0	0.546822	Inf
MIB1	2	0	0.546822	Inf
MICB	2	0	0.546822	Inf
MKL2	2	0	0.546822	Inf
MLH1	2	0	0.546822	Inf
MNS1	2	0	0.546822	Inf
MOGAT1	2	0	0.546822	Inf
MOK	2	0	0.546822	Inf
MORC4	2	0	0.546822	Inf
MORF4L1	2	0	0.546822	Inf
MOV10	2	0	0.546822	Inf
MPHOSPH9	2	0	0.546822	Inf
MRGPRF	2	0	0.546822	Inf
MRPS22	2	0	0.546822	Inf
MSH4	2	0	0.546822	Inf
MSRA	2	0	0.546822	Inf
MTR	2	0	0.546822	Inf
MTSS1	2	0	0.546822	Inf
MTX3	2	0	0.546822	Inf
MUC19	2	0	0.546822	Inf
MUC22	2	0	0.546822	Inf
MVD	2	0	0.546822	Inf
MYB	2	0	0.546822	Inf
MYBL1	2	0	0.546822	Inf
MYBPC1	2	0	0.546822	Inf
MYCL	2	0	0.546822	Inf
MYCT1	2	0	0.546822	Inf
MYH15	2	0	0.546822	Inf
MYLK	2	0	0.546822	Inf
MYO18B	2	0	0.546822	Inf
MYO1B	2	0	0.546822	Inf
MYO7B	2	0	0.546822	Inf
MYO9A	2	0	0.546822	Inf
MYOCD	2	0	0.546822	Inf
MYOF	2	0	0.546822	Inf
MYRF	2	0	0.546822	Inf
N4BP2	2	0	0.546822	Inf
N4BP2L1	2	0	0.546822	Inf
NAA25	2	0	0.546822	Inf
NAA60	2	0	0.546822	Inf
NAALAD2	2	0	0.546822	Inf
NAALADL2	2	0	0.546822	Inf
NAGA	2	0	0.546822	Inf
NAPG	2	0	0.546822	Inf
NBR1	2	0	0.546822	Inf
NCAM1	2	0	0.546822	Inf
NCAPH2	2	0	0.546822	Inf
NCKAP1L	2	0	0.546822	Inf
NDE1	2	0	0.546822	Inf
NDUFA12	2	0	0.546822	Inf
NDUFAF5	2	0	0.546822	Inf
NEK4	2	0	0.546822	Inf
NEK8	2	0	0.546822	Inf
NETO1	2	0	0.546822	Inf
NEU1	2	0	0.546822	Inf
NEU2	2	0	0.546822	Inf
NFE2L1	2	0	0.546822	Inf
NFE2L2	2	0	0.546822	Inf
NGEF	2	0	0.546822	Inf
NHLRC3	2	0	0.546822	Inf
NINL	2	0	0.546822	Inf
NLGN4X	2	0	0.546822	Inf
NLGN4Y	2	0	0.546822	Inf
NLK	2	0	0.546822	Inf
NLRP1	2	0	0.546822	Inf
NMUR1	2	0	0.546822	Inf
NNT	2	0	0.546822	Inf
NOC3L	2	0	0.546822	Inf
NOD2	2	0	0.546822	Inf
NOL10	2	0	0.546822	Inf
NOM1	2	0	0.546822	Inf
NOMO1	2	0	0.546822	Inf
NOSIP	2	0	0.546822	Inf
NOTCH2	2	0	0.546822	Inf
NOTCH3	2	0	0.546822	Inf
NOTCH4	2	0	0.546822	Inf
NOX1	2	0	0.546822	Inf
NPAT	2	0	0.546822	Inf
NPHP4	2	0	0.546822	Inf
NPIPB15	2	0	0.546822	Inf
NPR1	2	0	0.546822	Inf
NPR3	2	0	0.546822	Inf
NR0B1	2	0	0.546822	Inf
NR2C1	2	0	0.546822	Inf
NSMF	2	0	0.546822	Inf
NT5DC1	2	0	0.546822	Inf
NT5E	2	0	0.546822	Inf
NTN4	2	0	0.546822	Inf
NTRK2	2	0	0.546822	Inf
NUFIP1	2	0	0.546822	Inf
NUP133	2	0	0.546822	Inf
NUP188	2	0	0.546822	Inf
NUP214	2	0	0.546822	Inf
NUP93	2	0	0.546822	Inf
NUTM2F	2	0	0.546822	Inf
OGDHL	2	0	0.546822	Inf
OGFOD3	2	0	0.546822	Inf
OIT3	2	0	0.546822	Inf
OLFM2	2	0	0.546822	Inf
ONECUT1	2	0	0.546822	Inf
OPA1	2	0	0.546822	Inf
OPN5	2	0	0.546822	Inf
OPRM1	2	0	0.546822	Inf
OR10H5	2	0	0.546822	Inf
OR10P1	2	0	0.546822	Inf
OR11G2	2	0	0.546822	Inf
OR2B2	2	0	0.546822	Inf
OR2B6	2	0	0.546822	Inf
OR2C1	2	0	0.546822	Inf
OR2G6	2	0	0.546822	Inf
OR3A1	2	0	0.546822	Inf
OR4A15	2	0	0.546822	Inf
OR4N2	2	0	0.546822	Inf
OR4Q3	2	0	0.546822	Inf
OR4X1	2	0	0.546822	Inf
OR51I2	2	0	0.546822	Inf
OR51M1	2	0	0.546822	Inf
OR51Q1	2	0	0.546822	Inf
OR51S1	2	0	0.546822	Inf
OR52N4	2	0	0.546822	Inf
OR56A4	2	0	0.546822	Inf
OR56B1	2	0	0.546822	Inf
OR5B3	2	0	0.546822	Inf
OR5D18	2	0	0.546822	Inf
OR5F1	2	0	0.546822	Inf
OR5H1	2	0	0.546822	Inf
OR5R1	2	0	0.546822	Inf
OR6A2	2	0	0.546822	Inf
OR6C70	2	0	0.546822	Inf
OR6P1	2	0	0.546822	Inf
OR6X1	2	0	0.546822	Inf
OR7C1	2	0	0.546822	Inf
OR8B3	2	0	0.546822	Inf
OTOF	2	0	0.546822	Inf
OTUD7A	2	0	0.546822	Inf
OTX1	2	0	0.546822	Inf
P4HA1	2	0	0.546822	Inf
PABPC4L	2	0	0.546822	Inf
PACRG	2	0	0.546822	Inf
PAH	2	0	0.546822	Inf
PAMR1	2	0	0.546822	Inf
PANK3	2	0	0.546822	Inf
PAPOLG	2	0	0.546822	Inf
PARD3	2	0	0.546822	Inf
PARD3B	2	0	0.546822	Inf
PARP15	2	0	0.546822	Inf
PARP9	2	0	0.546822	Inf
PASK	2	0	0.546822	Inf
PAX1	2	0	0.546822	Inf
PCCA	2	0	0.546822	Inf
PCDH19	2	0	0.546822	Inf
PCDH20	2	0	0.546822	Inf
PCDH9	2	0	0.546822	Inf
PCDHA5	2	0	0.546822	Inf
PCDHGA1	2	0	0.546822	Inf
PCDHGA10	2	0	0.546822	Inf
PCDHGA7	2	0	0.546822	Inf
PCDHGB6	2	0	0.546822	Inf
PCDHGB7	2	0	0.546822	Inf
PCDP1	2	0	0.546822	Inf
PCF11	2	0	0.546822	Inf
PCM1	2	0	0.546822	Inf
PCNT	2	0	0.546822	Inf
PCYOX1	2	0	0.546822	Inf
PDE1B	2	0	0.546822	Inf
PDE1C	2	0	0.546822	Inf
PDE6B	2	0	0.546822	Inf
PDE8A	2	0	0.546822	Inf
PDE8B	2	0	0.546822	Inf
PDGFD	2	0	0.546822	Inf
PDK3	2	0	0.546822	Inf
PDLIM4	2	0	0.546822	Inf
PDLIM5	2	0	0.546822	Inf
PDYN	2	0	0.546822	Inf
PDZRN4	2	0	0.546822	Inf
PES1	2	0	0.546822	Inf
PET112	2	0	0.546822	Inf
PEX19	2	0	0.546822	Inf
PF4V1	2	0	0.546822	Inf
PFKP	2	0	0.546822	Inf
PGAP2	2	0	0.546822	Inf
PGBD2	2	0	0.546822	Inf
PGLYRP4	2	0	0.546822	Inf
PGM2L1	2	0	0.546822	Inf
PHEX	2	0	0.546822	Inf
PHLDB2	2	0	0.546822	Inf
PI15	2	0	0.546822	Inf
PI4KA	2	0	0.546822	Inf
PICALM	2	0	0.546822	Inf
PIF1	2	0	0.546822	Inf
PIGC	2	0	0.546822	Inf
PIGU	2	0	0.546822	Inf
PIK3C2A	2	0	0.546822	Inf
PIK3C3	2	0	0.546822	Inf
PITPNM2	2	0	0.546822	Inf
PJA2	2	0	0.546822	Inf
PKD1L2	2	0	0.546822	Inf
PKD2L1	2	0	0.546822	Inf
PKDREJ	2	0	0.546822	Inf
PKP4	2	0	0.546822	Inf
PLA2G4F	2	0	0.546822	Inf
PLA2R1	2	0	0.546822	Inf
PLAT	2	0	0.546822	Inf
PLB1	2	0	0.546822	Inf
PLBD1	2	0	0.546822	Inf
PLCB3	2	0	0.546822	Inf
PLCL2	2	0	0.546822	Inf
PLEKHG2	2	0	0.546822	Inf
PLEKHG4	2	0	0.546822	Inf
PLG	2	0	0.546822	Inf
PML	2	0	0.546822	Inf
PNPLA1	2	0	0.546822	Inf
PNPLA7	2	0	0.546822	Inf
POLE	2	0	0.546822	Inf
POLK	2	0	0.546822	Inf
POLR1A	2	0	0.546822	Inf
POLR2A	2	0	0.546822	Inf
POLRMT	2	0	0.546822	Inf
POMGNT1	2	0	0.546822	Inf
POMT1	2	0	0.546822	Inf
[truncated: 6,419 more rows]

## Sheet: SE_CRC vs TCGA
Hugo_Symbol	SE-CRC	TCGA	pval	or
MUC12	4	0	5.10356e-05	Inf
ZNF729	4	0	5.10356e-05	Inf
ENTPD5	3	0	0.000620933	Inf
TRIM49B	3	0	0.000620933	Inf
BCL2	4	2	0.000670041	22.4119
B4GALNT3	5	5	0.000737794	11.436
NMBR	5	5	0.000737794	11.436
FOXD3	4	3	0.0014629	14.9564
SLC7A7	4	3	0.0014629	14.9564
ZSCAN5A	5	9	0.00446865	6.32527
ALDH3A2	4	5	0.00461246	8.96633
PIK3CA	4	132	0.00499574	0.260877
C1orf43	3	2	0.00546848	16.4978
CDT1	3	2	0.00546848	16.4978
GPR27	3	2	0.00546848	16.4978
KRTAP13-4	3	2	0.00546848	16.4978
STMN2	3	2	0.00546848	16.4978
ZFHX2	3	2	0.00546848	16.4978
SHCBP1L	5	10	0.00626438	5.68574
AL033381.1	2	0	0.00741318	Inf
ANHX	2	0	0.00741318	Inf
ANKRD31	2	0	0.00741318	Inf
C11orf85	2	0	0.00741318	Inf
ERVMER34-1	2	0	0.00741318	Inf
ERVV-1	2	0	0.00741318	Inf
FAM153C	2	0	0.00741318	Inf
FAM188B2	2	0	0.00741318	Inf
FBXL8	2	0	0.00741318	Inf
FREM3	2	0	0.00741318	Inf
GCGR	2	0	0.00741318	Inf
IZUMO3	2	0	0.00741318	Inf
KRTAP9-1	2	0	0.00741318	Inf
LRRC53	2	0	0.00741318	Inf
MUC22	2	0	0.00741318	Inf
OR56B3P	2	0	0.00741318	Inf
PP2D1	2	0	0.00741318	Inf
RP11-10J21.3	2	0	0.00741318	Inf
RP11-766F14.2	2	0	0.00741318	Inf
SAR1B	2	0	0.00741318	Inf
STARD9	2	0	0.00741318	Inf
TDRD15	2	0	0.00741318	Inf
TRAV9-1	2	0	0.00741318	Inf
TRIM64C	2	0	0.00741318	Inf
YRDC	2	0	0.00741318	Inf
ZSCAN5C	2	0	0.00741318	Inf
ARRDC4	3	3	0.0102669	11.0032
CABP7	3	3	0.0102669	11.0032
CCDC86	3	3	0.0102669	11.0032
CD300LF	3	3	0.0102669	11.0032
CSH1	3	3	0.0102669	11.0032
UBOX5	3	3	0.0102669	11.0032
RHOBTB2	4	7	0.0105852	6.39118
TTLL13	4	7	0.0105852	6.39118
ASPM	0	48	0.0155976	0
BIRC8	3	4	0.0168699	8.24988
BTNL2	3	4	0.0168699	8.24988
COCH	3	4	0.0168699	8.24988
NEIL2	3	4	0.0168699	8.24988
SLC25A44	3	4	0.0168699	8.24988
ANKRD26	7	26	0.0179489	3.11164
KIAA2022	8	33	0.0188177	2.82857
ALPL	4	9	0.0201062	4.95899
GALNT11	4	9	0.0201062	4.95899
KLHDC7A	4	9	0.0201062	4.95899
OR1M1	4	9	0.0201062	4.95899
OR2A14	4	9	0.0201062	4.95899
PCDH1	4	9	0.0201062	4.95899
THBD	4	9	0.0201062	4.95899
AQP5	2	1	0.0209977	21.5645
C1QTNF2	2	1	0.0209977	21.5645
C9orf147	2	1	0.0209977	21.5645
CCDC94	2	1	0.0209977	21.5645
DEFA5	2	1	0.0209977	21.5645
LCORL	2	1	0.0209977	21.5645
LRSAM1	2	1	0.0209977	21.5645
PEX19	2	1	0.0209977	21.5645
PF4V1	2	1	0.0209977	21.5645
PTPRCAP	2	1	0.0209977	21.5645
RPP30	2	1	0.0209977	21.5645
SLC50A1	2	1	0.0209977	21.5645
ZNF726	2	1	0.0209977	21.5645
PLEC	0	44	0.0247382	0
HUWE1	0	45	0.0247953	0
ANKDD1A	3	5	0.0253491	6.59414
CDKL1	3	5	0.0253491	6.59414
ELOVL4	3	5	0.0253491	6.59414
FKBP4	3	5	0.0253491	6.59414
HDAC3	3	5	0.0253491	6.59414
LRFN1	3	5	0.0253491	6.59414
NTN3	3	5	0.0253491	6.59414
OC90	3	5	0.0253491	6.59414
OR51G1	3	5	0.0253491	6.59414
PRPF19	3	5	0.0253491	6.59414
MFN2	4	10	0.0263612	4.4569
PROKR2	4	10	0.0263612	4.4569
RPL3L	4	10	0.0263612	4.4569
SLC38A10	4	10	0.0263612	4.4569
SMAD3	6	22	0.0271148	3.10611
PEAK1	5	16	0.028326	3.52057
UNC13C	1	62	0.0314553	0.153166
C1orf94	4	11	0.0336691	4.04598
DBF4	4	11	0.0336691	4.04598
FNDC3A	4	11	0.0336691	4.04598
MATN2	4	11	0.0336691	4.04598
TBCD	4	11	0.0336691	4.04598
TP53BP2	4	11	0.0336691	4.04598
JAG2	5	17	0.0342771	3.30792
UBN2	5	17	0.0342771	3.30792
AKR1D1	3	6	0.0357175	5.49085
HSD17B6	3	6	0.0357175	5.49085
METTL18	3	6	0.0357175	5.49085
OR7D4	3	6	0.0357175	5.49085
RHCG	3	6	0.0357175	5.49085
TMEM201	3	6	0.0357175	5.49085
PTPRU	6	24	0.0372888	2.83702
YLPM1	7	31	0.0375817	2.58581
AKAP13	0	40	0.0393217	0
FLNA	0	40	0.0393217	0
FAM135B	0	39	0.0393753	0
KCNB2	0	39	0.0393753	0
PCDHA12	0	39	0.0393753	0
AMELX	2	2	0.0396647	10.7998
B3GAT2	2	2	0.0396647	10.7998
BTBD6	2	2	0.0396647	10.7998
C3orf70	2	2	0.0396647	10.7998
CHMP4B	2	2	0.0396647	10.7998
CPA2	2	2	0.0396647	10.7998
DNAL1	2	2	0.0396647	10.7998
F2RL1	2	2	0.0396647	10.7998
GJB6	2	2	0.0396647	10.7998
GLYCTK	2	2	0.0396647	10.7998
HSD11B1	2	2	0.0396647	10.7998
IL12B	2	2	0.0396647	10.7998
KLHDC10	2	2	0.0396647	10.7998
KRTAP6-1	2	2	0.0396647	10.7998
MC2R	2	2	0.0396647	10.7998
MRGPRF	2	2	0.0396647	10.7998
MROH2A	2	2	0.0396647	10.7998
MSRA	2	2	0.0396647	10.7998
MUC19	2	2	0.0396647	10.7998
NAA60	2	2	0.0396647	10.7998
OGFOD3	2	2	0.0396647	10.7998
PDLIM4	2	2	0.0396647	10.7998
POU6F1	2	2	0.0396647	10.7998
PPP1R3G	2	2	0.0396647	10.7998
PPP1R9B	2	2	0.0396647	10.7998
RAB40A	2	2	0.0396647	10.7998
RAPSN	2	2	0.0396647	10.7998
SIVA1	2	2	0.0396647	10.7998
SLAMF6	2	2	0.0396647	10.7998
SNRNP40	2	2	0.0396647	10.7998
TFF3	2	2	0.0396647	10.7998
TREML4	2	2	0.0396647	10.7998
UPK2	2	2	0.0396647	10.7998
VSIG2	2	2	0.0396647	10.7998
ZCCHC4	2	2	0.0396647	10.7998
BCL9	0	41	0.0397554	0
F8	0	41	0.0397554	0
SDK2	0	41	0.0397554	0
ATRX	0	42	0.040673	0
PCDH18	0	42	0.040673	0
F10	4	12	0.0420535	3.7026
IL17RC	4	12	0.0420535	3.7026
LRCH1	4	12	0.0420535	3.7026
PLD2	4	12	0.0420535	3.7026
SULF2	4	12	0.0420535	3.7026
CALHM3	3	7	0.0479411	4.70108
CATSPER2	3	7	0.0479411	4.70108
CCDC11	3	7	0.0479411	4.70108
CLCNKA	3	7	0.0479411	4.70108
DDX21	3	7	0.0479411	4.70108
DDX49	3	7	0.0479411	4.70108
FAM155B	3	7	0.0479411	4.70108
GCKR	3	7	0.0479411	4.70108
GRSF1	3	7	0.0479411	4.70108
GRXCR1	3	7	0.0479411	4.70108
KLF4	3	7	0.0479411	4.70108
ME3	3	7	0.0479411	4.70108
MYOD1	3	7	0.0479411	4.70108
PRKAR1B	3	7	0.0479411	4.70108
SPHK2	3	7	0.0479411	4.70108
TRMT10C	3	7	0.0479411	4.70108
ZNF114	3	7	0.0479411	4.70108
ARID1A	1	56	0.0481331	0.171713
GPR98	2	72	0.0481381	0.263426
CCDC171	5	19	0.0483866	2.94934
DLEC1	5	19	0.0483866	2.94934
TRPS1	1	60	0.0499794	0.158936
ANKRD18A	4	13	0.0515232	3.41257
CACNA2D2	4	13	0.0515232	3.41257
KIAA1432	4	13	0.0515232	3.41257
PRX	4	13	0.0515232	3.41257
RC3H1	4	13	0.0515232	3.41257
AGBL1	5	20	0.0565722	2.79713
EXOC3L1	3	8	0.0619496	4.10842
GGA1	3	8	0.0619496	4.10842
HOXD3	3	8	0.0619496	4.10842
MAP4K2	3	8	0.0619496	4.10842
MRE11A	3	8	0.0619496	4.10842
NUMB	3	8	0.0619496	4.10842
PLOD3	3	8	0.0619496	4.10842
STRA6	3	8	0.0619496	4.10842
WDR70	3	8	0.0619496	4.10842
ARHGAP42	4	14	0.0620741	3.16367
CCDC160	4	14	0.0620741	3.16367
GRM4	4	14	0.0620741	3.16367
TAOK3	4	14	0.0620741	3.16367
TTLL4	4	14	0.0620741	3.16367
USP40	4	14	0.0620741	3.16367
ZNF34	4	14	0.0620741	3.16367
FAM47C	0	35	0.0621789	0
GCN1L1	0	35	0.0621789	0
HDAC9	0	35	0.0621789	0
MAP3K4	0	35	0.0621789	0
ASB10	2	3	0.0624622	7.20213
BRIX1	2	3	0.0624622	7.20213
C10orf129	2	3	0.0624622	7.20213
C11orf35	2	3	0.0624622	7.20213
C15orf43	2	3	0.0624622	7.20213
C2CD2L	2	3	0.0624622	7.20213
CASP9	2	3	0.0624622	7.20213
CCDC153	2	3	0.0624622	7.20213
CCNYL1	2	3	0.0624622	7.20213
CD209	2	3	0.0624622	7.20213
CLDN20	2	3	0.0624622	7.20213
CLEC4M	2	3	0.0624622	7.20213
CLK2	2	3	0.0624622	7.20213
COIL	2	3	0.0624622	7.20213
COX6C	2	3	0.0624622	7.20213
CRYBA4	2	3	0.0624622	7.20213
DALRD3	2	3	0.0624622	7.20213
DCUN1D2	2	3	0.0624622	7.20213
DEPDC1B	2	3	0.0624622	7.20213
DHPS	2	3	0.0624622	7.20213
DHRS9	2	3	0.0624622	7.20213
EFNB2	2	3	0.0624622	7.20213
GKAP1	2	3	0.0624622	7.20213
GLS	2	3	0.0624622	7.20213
GPR65	2	3	0.0624622	7.20213
HAND2	2	3	0.0624622	7.20213
HERPUD2	2	3	0.0624622	7.20213
HTR3D	2	3	0.0624622	7.20213
IL17RE	2	3	0.0624622	7.20213
KLF7	2	3	0.0624622	7.20213
NAPG	2	3	0.0624622	7.20213
OR2AG2	2	3	0.0624622	7.20213
P4HA1	2	3	0.0624622	7.20213
PGBD2	2	3	0.0624622	7.20213
PIGC	2	3	0.0624622	7.20213
POPDC3	2	3	0.0624622	7.20213
PRKACB	2	3	0.0624622	7.20213
PRPH2	2	3	0.0624622	7.20213
RBMXL1	2	3	0.0624622	7.20213
SHC3	2	3	0.0624622	7.20213
SLC35A1	2	3	0.0624622	7.20213
SMAP1	2	3	0.0624622	7.20213
SULT1C2	2	3	0.0624622	7.20213
THAP6	2	3	0.0624622	7.20213
TM4SF20	2	3	0.0624622	7.20213
TMEM120B	2	3	0.0624622	7.20213
TMPRSS4	2	3	0.0624622	7.20213
TOM1	2	3	0.0624622	7.20213
TPRKB	2	3	0.0624622	7.20213
TRIB3	2	3	0.0624622	7.20213
ZNF850	2	3	0.0624622	7.20213
CEP170	0	34	0.0624755	0
PCDHB7	0	34	0.0624755	0
SPHKAP	0	34	0.0624755	0
SZT2	0	34	0.0624755	0
WNK3	0	34	0.0624755	0
ZNF804A	0	34	0.0624755	0
MYH14	0	36	0.0626174	0
CHD4	0	37	0.0637782	0
MBD6	0	37	0.0637782	0
PCDHA2	0	37	0.0637782	0
INADL	5	21	0.0655193	2.65927
PCDHGB2	5	21	0.0655193	2.65927
KMT2A	0	38	0.065649	0
LPHN2	0	38	0.065649	0
PCDHB8	0	38	0.065649	0
WBSCR17	0	38	0.065649	0
LTBP2	7	32	0.0682187	2.50031
DYNC2H1	10	58	0.0682589	2.00715
DCHS2	2	69	0.0705575	0.276646
SMAD4	2	67	0.0709484	0.286117
DPP10	7	33	0.0714763	2.41997
DSCAML1	1	51	0.0728278	0.190501
F13B	4	15	0.0736893	2.94765
KIF7	4	15	0.0736893	2.94765
MYBPC2	4	15	0.0736893	2.94765
NPHP1	4	15	0.0736893	2.94765
OXR1	4	15	0.0736893	2.94765
ZNF331	4	15	0.0736893	2.94765
ZNF518B	4	15	0.0736893	2.94765
TRRAP	1	54	0.073806	0.178811
COL5A3	5	22	0.0752262	2.53388
LAMA3	7	34	0.0754109	2.34419
RYR1	13	84	0.077305	1.83852
ATP13A1	3	9	0.0776443	3.64647
CHTF18	3	9	0.0776443	3.64647
EHBP1L1	3	9	0.0776443	3.64647
EXOC3L2	3	9	0.0776443	3.64647
FGGY	3	9	0.0776443	3.64647
HSPA4	3	9	0.0776443	3.64647
KIF25	3	9	0.0776443	3.64647
MX1	3	9	0.0776443	3.64647
NPAS2	3	9	0.0776443	3.64647
OR10G9	3	9	0.0776443	3.64647
OR4P4	3	9	0.0776443	3.64647
PACS1	3	9	0.0776443	3.64647
RECQL4	3	9	0.0776443	3.64647
TBC1D2B	3	9	0.0776443	3.64647
TSPYL6	3	9	0.0776443	3.64647
TTC6	3	9	0.0776443	3.64647
ZMIZ2	3	9	0.0776443	3.64647
TNXB	7	35	0.0800117	2.27302
ABCC8	5	23	0.0856852	2.41935
C2orf71	5	23	0.0856852	2.41935
MICAL3	5	23	0.0856852	2.41935
TCF20	5	23	0.0856852	2.41935
TTC3	5	23	0.0856852	2.41935
PKHD1L1	9	51	0.0861557	2.03473
GLRB	4	16	0.086341	2.75893
NLGN3	4	16	0.086341	2.75893
TSC1	4	16	0.086341	2.75893
AADAT	1	0	0.0868825	Inf
AC008686.1	1	0	0.0868825	Inf
AC016251.1	1	0	0.0868825	Inf
AC019294.1	1	0	0.0868825	Inf
AC074212.3	1	0	0.0868825	Inf
AC096644.1	1	0	0.0868825	Inf
AC103801.2	1	0	0.0868825	Inf
ADIG	1	0	0.0868825	Inf
AL133481.1	1	0	0.0868825	Inf
AL356356.1	1	0	0.0868825	Inf
AL391421.1	1	0	0.0868825	Inf
AL590708.2	1	0	0.0868825	Inf
AP000758.1	1	0	0.0868825	Inf
AP2S1	1	0	0.0868825	Inf
ASGR1	1	0	0.0868825	Inf
ATP6V0E1	1	0	0.0868825	Inf
AURKAIP1	1	0	0.0868825	Inf
C11orf72	1	0	0.0868825	Inf
C15orf40	1	0	0.0868825	Inf
C15orf65	1	0	0.0868825	Inf
C16orf47	1	0	0.0868825	Inf
C16orf52	1	0	0.0868825	Inf
C16orf95	1	0	0.0868825	Inf
C17orf103	1	0	0.0868825	Inf
C18orf63	1	0	0.0868825	Inf
C19orf68	1	0	0.0868825	Inf
C19orf77	1	0	0.0868825	Inf
C1orf137	1	0	0.0868825	Inf
C1orf195	1	0	0.0868825	Inf
C1orf198	1	0	0.0868825	Inf
C1orf213	1	0	0.0868825	Inf
C1orf68	1	0	0.0868825	Inf
C21orf119	1	0	0.0868825	Inf
C3orf83	1	0	0.0868825	Inf
C4orf36	1	0	0.0868825	Inf
C5orf17	1	0	0.0868825	Inf
C8orf49	1	0	0.0868825	Inf
C8orf88	1	0	0.0868825	Inf
C9orf92	1	0	0.0868825	Inf
CCDC175	1	0	0.0868825	Inf
CCDC182	1	0	0.0868825	Inf
CDRT15L2	1	0	0.0868825	Inf
CDV3	1	0	0.0868825	Inf
COMT	1	0	0.0868825	Inf
COX7B2	1	0	0.0868825	Inf
CTB-167G5.5	1	0	0.0868825	Inf
CTC-236F12.4	1	0	0.0868825	Inf
CUTA	1	0	0.0868825	Inf
CXCL3	1	0	0.0868825	Inf
DCDC2C	1	0	0.0868825	Inf
DEC1	1	0	0.0868825	Inf
DIRC3	1	0	0.0868825	Inf
DKFZP434O1614	1	0	0.0868825	Inf
DKFZP667F0711	1	0	0.0868825	Inf
E2F1	1	0	0.0868825	Inf
EBLN1	1	0	0.0868825	Inf
EVX1	1	0	0.0868825	Inf
FGF4	1	0	0.0868825	Inf
FLJ00104	1	0	0.0868825	Inf
GAS1	1	0	0.0868825	Inf
GSTO1	1	0	0.0868825	Inf
HIGD2B	1	0	0.0868825	Inf
HTR5A-AS1	1	0	0.0868825	Inf
IGLV2-11	1	0	0.0868825	Inf
IGLV4-60	1	0	0.0868825	Inf
KIAA0040	1	0	0.0868825	Inf
KIAA1875	1	0	0.0868825	Inf
KRBOX1	1	0	0.0868825	Inf
LACTBL1	1	0	0.0868825	Inf
LINC00346	1	0	0.0868825	Inf
LINC00955	1	0	0.0868825	Inf
LRRC3C	1	0	0.0868825	Inf
LUZP6	1	0	0.0868825	Inf
MAGOH	1	0	0.0868825	Inf
MCIDAS	1	0	0.0868825	Inf
METRN	1	0	0.0868825	Inf
MRPL43	1	0	0.0868825	Inf
MRPL49	1	0	0.0868825	Inf
MSMP	1	0	0.0868825	Inf
NAMPTL	1	0	0.0868825	Inf
NCR3LG1	1	0	0.0868825	Inf
NDP	1	0	0.0868825	Inf
NDUFA1	1	0	0.0868825	Inf
NKX1-1	1	0	0.0868825	Inf
NKX2-6	1	0	0.0868825	Inf
NOL3	1	0	0.0868825	Inf
NUDT16	1	0	0.0868825	Inf
OR2AJ1	1	0	0.0868825	Inf
OR2AP1	1	0	0.0868825	Inf
OR4C5	1	0	0.0868825	Inf
OR51H1P	1	0	0.0868825	Inf
OR51J1	1	0	0.0868825	Inf
OR6J1	1	0	0.0868825	Inf
PET117	1	0	0.0868825	Inf
POTEI	1	0	0.0868825	Inf
POTEJ	1	0	0.0868825	Inf
PPIF	1	0	0.0868825	Inf
PRLH	1	0	0.0868825	Inf
PRND	1	0	0.0868825	Inf
RASL10A	1	0	0.0868825	Inf
RD3L	1	0	0.0868825	Inf
RFPL4AL1	1	0	0.0868825	Inf
RHOB	1	0	0.0868825	Inf
RNF224	1	0	0.0868825	Inf
RP11-159G9.5	1	0	0.0868825	Inf
RP11-204N11.1	1	0	0.0868825	Inf
RP11-276H1.3	1	0	0.0868825	Inf
RP11-315D16.2	1	0	0.0868825	Inf
RP11-379H8.1	1	0	0.0868825	Inf
RP11-477N12.3	1	0	0.0868825	Inf
RP11-503N18.3	1	0	0.0868825	Inf
RP11-520P18.5	1	0	0.0868825	Inf
RP11-62N21.1	1	0	0.0868825	Inf
RP11-683L23.1	1	0	0.0868825	Inf
RP11-723O4.6	1	0	0.0868825	Inf
RP11-794P6.2	1	0	0.0868825	Inf
RP11-849H4.2	1	0	0.0868825	Inf
RPLP0	1	0	0.0868825	Inf
S100A12	1	0	0.0868825	Inf
SBK3	1	0	0.0868825	Inf
SDIM1	1	0	0.0868825	Inf
SIT1	1	0	0.0868825	Inf
SLC22A31	1	0	0.0868825	Inf
SMIM18	1	0	0.0868825	Inf
SMIM23	1	0	0.0868825	Inf
SPRYD7	1	0	0.0868825	Inf
SUMO1	1	0	0.0868825	Inf
SUMO2	1	0	0.0868825	Inf
SYNGR2	1	0	0.0868825	Inf
TACO1	1	0	0.0868825	Inf
TCEB3CL2	1	0	0.0868825	Inf
THEGL	1	0	0.0868825	Inf
THY1	1	0	0.0868825	Inf
TMEM14E	1	0	0.0868825	Inf
TMEM178B	1	0	0.0868825	Inf
TMEM221	1	0	0.0868825	Inf
TPRX2P	1	0	0.0868825	Inf
TRABD2B	1	0	0.0868825	Inf
TRAJ45	1	0	0.0868825	Inf
TRAV10	1	0	0.0868825	Inf
TRAV38-2DV8	1	0	0.0868825	Inf
TRAV8-4	1	0	0.0868825	Inf
TRBV2	1	0	0.0868825	Inf
TRBV20OR9-2	1	0	0.0868825	Inf
TRBV27	1	0	0.0868825	Inf
TRBV29-1	1	0	0.0868825	Inf
TRDC	1	0	0.0868825	Inf
TRDV1	1	0	0.0868825	Inf
TRDV3	1	0	0.0868825	Inf
TRIM64B	1	0	0.0868825	Inf
TSPAN32	1	0	0.0868825	Inf
UBL5	1	0	0.0868825	Inf
VKORC1	1	0	0.0868825	Inf
WASH4P	1	0	0.0868825	Inf
WFDC10B	1	0	0.0868825	Inf
ZBED6	1	0	0.0868825	Inf
ZNF705G	1	0	0.0868825	Inf
AC104809.3	2	4	0.0885598	5.39889
ACCSL	2	4	0.0885598	5.39889
ADPRH	2	4	0.0885598	5.39889
AJUBA	2	4	0.0885598	5.39889
AK8	2	4	0.0885598	5.39889
ALDH3B1	2	4	0.0885598	5.39889
ANXA7	2	4	0.0885598	5.39889
C22orf43	2	4	0.0885598	5.39889
C8orf58	2	4	0.0885598	5.39889
CCDC90B	2	4	0.0885598	5.39889
CECR6	2	4	0.0885598	5.39889
CELA1	2	4	0.0885598	5.39889
CELF6	2	4	0.0885598	5.39889
CEP76	2	4	0.0885598	5.39889
CHAF1B	2	4	0.0885598	5.39889
CHDH	2	4	0.0885598	5.39889
CHMP2A	2	4	0.0885598	5.39889
CLEC4G	2	4	0.0885598	5.39889
COQ3	2	4	0.0885598	5.39889
DAPK2	2	4	0.0885598	5.39889
DNAL4	2	4	0.0885598	5.39889
FAM192A	2	4	0.0885598	5.39889
FHIT	2	4	0.0885598	5.39889
GSTA3	2	4	0.0885598	5.39889
HOMER3	2	4	0.0885598	5.39889
HORMAD2	2	4	0.0885598	5.39889
IFI44	2	4	0.0885598	5.39889
IL20	2	4	0.0885598	5.39889
ILK	2	4	0.0885598	5.39889
KY	2	4	0.0885598	5.39889
MICB	2	4	0.0885598	5.39889
MORF4L1	2	4	0.0885598	5.39889
NAGA	2	4	0.0885598	5.39889
NDUFA12	2	4	0.0885598	5.39889
NPIPB15	2	4	0.0885598	5.39889
OR11G2	2	4	0.0885598	5.39889
OR6A2	2	4	0.0885598	5.39889
PDHX	2	4	0.0885598	5.39889
PRADC1	2	4	0.0885598	5.39889
PSMD3	2	4	0.0885598	5.39889
RAB3IL1	2	4	0.0885598	5.39889
RAD51D	2	4	0.0885598	5.39889
RMND1	2	4	0.0885598	5.39889
RNF170	2	4	0.0885598	5.39889
SACM1L	2	4	0.0885598	5.39889
SCD5	2	4	0.0885598	5.39889
SKI	2	4	0.0885598	5.39889
STARD3	2	4	0.0885598	5.39889
STK32C	2	4	0.0885598	5.39889
TEAD2	2	4	0.0885598	5.39889
THG1L	2	4	0.0885598	5.39889
TIGD1	2	4	0.0885598	5.39889
TMEM139	2	4	0.0885598	5.39889
TTC23	2	4	0.0885598	5.39889
UBXN2B	2	4	0.0885598	5.39889
VDR	2	4	0.0885598	5.39889
VPS35	2	4	0.0885598	5.39889
ZFP69	2	4	0.0885598	5.39889
ZNF239	2	4	0.0885598	5.39889
LRP2	11	69	0.0893424	1.85897
APC	33	405	0.0940584	0.593591
AGPAT4	3	10	0.0949057	3.27705
ALB	3	10	0.0949057	3.27705
AP1G1	3	10	0.0949057	3.27705
ASB2	3	10	0.0949057	3.27705
CHSY3	3	10	0.0949057	3.27705
CLASRP	3	10	0.0949057	3.27705
EDEM2	3	10	0.0949057	3.27705
FBXW11	3	10	0.0949057	3.27705
GEN1	3	10	0.0949057	3.27705
KCNK18	3	10	0.0949057	3.27705
KRT71	3	10	0.0949057	3.27705
MSLNL	3	10	0.0949057	3.27705
NMT1	3	10	0.0949057	3.27705
NONO	3	10	0.0949057	3.27705
PFKFB2	3	10	0.0949057	3.27705
SGCZ	3	10	0.0949057	3.27705
TUBB4A	3	10	0.0949057	3.27705
USP8	3	10	0.0949057	3.27705
ZSCAN5B	3	10	0.0949057	3.27705
ASTN1	0	30	0.0981105	0
ASTN2	0	30	0.0981105	0
BCORL1	0	30	0.0981105	0
CACNA2D3	0	30	0.0981105	0
CYLC1	0	30	0.0981105	0
FSTL5	0	30	0.0981105	0
ITSN1	0	30	0.0981105	0
KDM2B	0	30	0.0981105	0
RBMXL3	0	30	0.0981105	0
SLIT2	0	30	0.0981105	0
CACNA1F	0	31	0.0984475	0
CALD1	0	31	0.0984475	0
CASZ1	0	31	0.0984475	0
CNTN5	0	31	0.0984475	0
LAMA4	0	31	0.0984475	0
NPAP1	0	31	0.0984475	0
PCDHA11	0	31	0.0984475	0
ADAMTS12	0	32	0.0998511	0
ARAP2	0	32	0.0998511	0
COL4A5	0	32	0.0998511	0
HELZ2	0	32	0.0998511	0
PTCHD2	0	32	0.0998511	0
USP24	0	32	0.0998511	0
AEBP1	4	17	0.0999916	2.59223
COL4A3	4	17	0.0999916	2.59223
EVI5	4	17	0.0999916	2.59223
NUP153	4	17	0.0999916	2.59223
SFSWAP	4	17	0.0999916	2.59223
TDRD3	4	17	0.0999916	2.59223
TMEM2	4	17	0.0999916	2.59223
ACAN	0	33	0.102288	0
ADCY8	0	33	0.102288	0
KIAA0556	0	33	0.102288	0
PCDHA13	0	33	0.102288	0
SHANK2	0	33	0.102288	0
PIK3CG	6	28	0.105725	2.41408
IGF2R	1	46	0.109185	0.213371
SPEG	1	46	0.109185	0.213371
CHD7	1	49	0.110373	0.199089
TSHZ3	1	49	0.110373	0.199089
SETD1B	1	50	0.112237	0.194709
ALX4	3	11	0.1136	2.97482
CCDC62	3	11	0.1136	2.97482
CNGA4	3	11	0.1136	2.97482
FAM188B	3	11	0.1136	2.97482
FXR2	3	11	0.1136	2.97482
GLB1L3	3	11	0.1136	2.97482
HK1	3	11	0.1136	2.97482
IL17RA	3	11	0.1136	2.97482
NEUROD6	3	11	0.1136	2.97482
NOX3	3	11	0.1136	2.97482
NTSR1	3	11	0.1136	2.97482
OR10G7	3	11	0.1136	2.97482
P2RY10	3	11	0.1136	2.97482
PAPOLA	3	11	0.1136	2.97482
RC3H2	3	11	0.1136	2.97482
RPGR	3	11	0.1136	2.97482
TCEB3	3	11	0.1136	2.97482
USP9Y	3	11	0.1136	2.97482
VIT	3	11	0.1136	2.97482
ZNF415	3	11	0.1136	2.97482
MED23	4	18	0.114595	2.44396
ROCK2	4	18	0.114595	2.44396
SEMG2	4	18	0.114595	2.44396
SLC4A3	4	18	0.114595	2.44396
SLFN11	4	18	0.114595	2.44396
AAGAB	2	5	0.117236	4.31608
ABI1	2	5	0.117236	4.31608
ACAD10	2	5	0.117236	4.31608
ANKRD7	2	5	0.117236	4.31608
APOH	2	5	0.117236	4.31608
APOL1	2	5	0.117236	4.31608
ATP6V1C1	2	5	0.117236	4.31608
BRMS1L	2	5	0.117236	4.31608
C11orf16	2	5	0.117236	4.31608
C15orf27	2	5	0.117236	4.31608
C1orf189	2	5	0.117236	4.31608
CCDC63	2	5	0.117236	4.31608
CD1B	2	5	0.117236	4.31608
CD40LG	2	5	0.117236	4.31608
CXXC1	2	5	0.117236	4.31608
DMWD	2	5	0.117236	4.31608
DOK6	2	5	0.117236	4.31608
DRGX	2	5	0.117236	4.31608
DUSP10	2	5	0.117236	4.31608
DUXA	2	5	0.117236	4.31608
EED	2	5	0.117236	4.31608
EFCAB14	2	5	0.117236	4.31608
FAM151A	2	5	0.117236	4.31608
FAM171A2	2	5	0.117236	4.31608
FAM71F1	2	5	0.117236	4.31608
FBXO6	2	5	0.117236	4.31608
FDXR	2	5	0.117236	4.31608
FRMD5	2	5	0.117236	4.31608
FRS2	2	5	0.117236	4.31608
GNAO1	2	5	0.117236	4.31608
GPAT2	2	5	0.117236	4.31608
GPR132	2	5	0.117236	4.31608
GPT2	2	5	0.117236	4.31608
HERPUD1	2	5	0.117236	4.31608
HMBOX1	2	5	0.117236	4.31608
HPS4	2	5	0.117236	4.31608
IGKV1-5	2	5	0.117236	4.31608
INTS9	2	5	0.117236	4.31608
JSRP1	2	5	0.117236	4.31608
KCTD10	2	5	0.117236	4.31608
LHFPL3	2	5	0.117236	4.31608
LIN7A	2	5	0.117236	4.31608
LPAR5	2	5	0.117236	4.31608
LRRC14	2	5	0.117236	4.31608
LRRC6	2	5	0.117236	4.31608
LZTFL1	2	5	0.117236	4.31608
MBNL1	2	5	0.117236	4.31608
MCM3	2	5	0.117236	4.31608
MRPS22	2	5	0.117236	4.31608
NLK	2	5	0.117236	4.31608
NT5DC1	2	5	0.117236	4.31608
NT5E	2	5	0.117236	4.31608
OLFM2	2	5	0.117236	4.31608
OR2C1	2	5	0.117236	4.31608
OR56B1	2	5	0.117236	4.31608
PANK3	2	5	0.117236	4.31608
PDK3	2	5	0.117236	4.31608
PGAP2	2	5	0.117236	4.31608
PPOX	2	5	0.117236	4.31608
PRPF39	2	5	0.117236	4.31608
PTPLAD1	2	5	0.117236	4.31608
QTRTD1	2	5	0.117236	4.31608
RASGEF1C	2	5	0.117236	4.31608
RBFOX3	2	5	0.117236	4.31608
RCSD1	2	5	0.117236	4.31608
RP9	2	5	0.117236	4.31608
SAMM50	2	5	0.117236	4.31608
SLC30A1	2	5	0.117236	4.31608
SLC30A10	2	5	0.117236	4.31608
SNRNP35	2	5	0.117236	4.31608
SPDYA	2	5	0.117236	4.31608
SPIRE1	2	5	0.117236	4.31608
SSMEM1	2	5	0.117236	4.31608
STK11	2	5	0.117236	4.31608
TAS2R41	2	5	0.117236	4.31608
TEKT2	2	5	0.117236	4.31608
TIGD6	2	5	0.117236	4.31608
TMPRSS5	2	5	0.117236	4.31608
TRAFD1	2	5	0.117236	4.31608
TREM1	2	5	0.117236	4.31608
TRIM21	2	5	0.117236	4.31608
TRIM38	2	5	0.117236	4.31608
TTC8	2	5	0.117236	4.31608
TTL	2	5	0.117236	4.31608
ZDHHC11	2	5	0.117236	4.31608
ZFYVE19	2	5	0.117236	4.31608
GRIK2	6	32	0.128809	2.09656
CASP8	4	19	0.130097	2.3112
CSPG4	4	19	0.130097	2.3112
ITGB2	4	19	0.130097	2.3112
NEO1	4	19	0.130097	2.3112
PDE11A	4	19	0.130097	2.3112
PTPRN	4	19	0.130097	2.3112
ALG11	3	12	0.133582	2.72232
ANKRD24	3	12	0.133582	2.72232
BCL11B	3	12	0.133582	2.72232
C10orf2	3	12	0.133582	2.72232
COMP	3	12	0.133582	2.72232
DDX46	3	12	0.133582	2.72232
DNAAF1	3	12	0.133582	2.72232
FAM111B	3	12	0.133582	2.72232
HK2	3	12	0.133582	2.72232
IL7R	3	12	0.133582	2.72232
JPH1	3	12	0.133582	2.72232
MARCO	3	12	0.133582	2.72232
NRP1	3	12	0.133582	2.72232
POLG	3	12	0.133582	2.72232
PPP1R12C	3	12	0.133582	2.72232
RMDN2	3	12	0.133582	2.72232
SART3	3	12	0.133582	2.72232
SH3RF3	3	12	0.133582	2.72232
TMPRSS11A	3	12	0.133582	2.72232
TRIM2	3	12	0.133582	2.72232
TYR	3	12	0.133582	2.72232
ZC3H3	3	12	0.133582	2.72232
ZNF44	3	12	0.133582	2.72232
RYR2	6	110	0.145372	0.516826
RANBP2	6	34	0.145474	1.96577
ADAMTS7	4	20	0.146439	2.19202
ATP1A2	4	20	0.146439	2.19202
BCHE	4	20	0.146439	2.19202
C12orf55	4	20	0.146439	2.19202
CDHR2	4	20	0.146439	2.19202
ZMYM6	4	20	0.146439	2.19202
ZNF541	4	20	0.146439	2.19202
ABLIM1	2	6	0.147865	3.59258
ACTR10	2	6	0.147865	3.59258
AIMP2	2	6	0.147865	3.59258
ASCL4	2	6	0.147865	3.59258
ASMT	2	6	0.147865	3.59258
ATAD1	2	6	0.147865	3.59258
BAG4	2	6	0.147865	3.59258
C17orf80	2	6	0.147865	3.59258
COLEC10	2	6	0.147865	3.59258
COX18	2	6	0.147865	3.59258
CUL4A	2	6	0.147865	3.59258
DBX2	2	6	0.147865	3.59258
DDO	2	6	0.147865	3.59258
DIO2	2	6	0.147865	3.59258
DTX3	2	6	0.147865	3.59258
ETFDH	2	6	0.147865	3.59258
F7	2	6	0.147865	3.59258
FAHD2A	2	6	0.147865	3.59258
FAM170A	2	6	0.147865	3.59258
FCRLB	2	6	0.147865	3.59258
FEN1	2	6	0.147865	3.59258
FZD4	2	6	0.147865	3.59258
GJA4	2	6	0.147865	3.59258
GLCCI1	2	6	0.147865	3.59258
GLYATL1	2	6	0.147865	3.59258
GMPR	2	6	0.147865	3.59258
GNL3	2	6	0.147865	3.59258
GPC2	2	6	0.147865	3.59258
GTF3C4	2	6	0.147865	3.59258
HAND1	2	6	0.147865	3.59258
HCN2	2	6	0.147865	3.59258
HMCN2	2	6	0.147865	3.59258
HMOX2	2	6	0.147865	3.59258
HOXA1	2	6	0.147865	3.59258
HSPA5	2	6	0.147865	3.59258
IL6R	2	6	0.147865	3.59258
IQCD	2	6	0.147865	3.59258
LAMP3	2	6	0.147865	3.59258
LIM2	2	6	0.147865	3.59258
MAS1	2	6	0.147865	3.59258
MB21D2	2	6	0.147865	3.59258
MOGAT1	2	6	0.147865	3.59258
MVD	2	6	0.147865	3.59258
MYCT1	2	6	0.147865	3.59258
N4BP2L1	2	6	0.147865	3.59258
NCAPH2	2	6	0.147865	3.59258
NMUR1	2	6	0.147865	3.59258
NOL10	2	6	0.147865	3.59258
NSMF	2	6	0.147865	3.59258
OIT3	2	6	0.147865	3.59258
OR4C3	2	6	0.147865	3.59258
OR51G2	2	6	0.147865	3.59258
OR6X1	2	6	0.147865	3.59258
OR8B3	2	6	0.147865	3.59258
PIF1	2	6	0.147865	3.59258
PIGU	2	6	0.147865	3.59258
PPP1R3C	2	6	0.147865	3.59258
PRPF4	2	6	0.147865	3.59258
RPL10L	2	6	0.147865	3.59258
RUFY2	2	6	0.147865	3.59258
SARS2	2	6	0.147865	3.59258
SCN3B	2	6	0.147865	3.59258
SCRN1	2	6	0.147865	3.59258
SLC16A4	2	6	0.147865	3.59258
SLC25A6	2	6	0.147865	3.59258
SLC27A4	2	6	0.147865	3.59258
SLC35F5	2	6	0.147865	3.59258
SLC5A11	2	6	0.147865	3.59258
SP2	2	6	0.147865	3.59258
SPAG4	2	6	0.147865	3.59258
STAMBPL1	2	6	0.147865	3.59258
STIM1	2	6	0.147865	3.59258
STX2	2	6	0.147865	3.59258
SWAP70	2	6	0.147865	3.59258
TAS2R14	2	6	0.147865	3.59258
TMEM259	2	6	0.147865	3.59258
TMEM43	2	6	0.147865	3.59258
TMIGD1	2	6	0.147865	3.59258
TNP2	2	6	0.147865	3.59258
TSNARE1	2	6	0.147865	3.59258
TUBA1A	2	6	0.147865	3.59258
VASP	2	6	0.147865	3.59258
YTHDF1	2	6	0.147865	3.59258
ZDHHC9	2	6	0.147865	3.59258
ZNF253	2	6	0.147865	3.59258
ZNF500	2	6	0.147865	3.59258
ZFHX3	2	58	0.148382	0.336814
ABCA9	0	25	0.154614	0
ATP12A	0	25	0.154614	0
ATP2B3	0	25	0.154614	0
ATP8B2	0	25	0.154614	0
CDC42BPB	0	25	0.154614	0
COL19A1	0	25	0.154614	0
KCNA5	0	25	0.154614	0
KCNU1	0	25	0.154614	0
MLLT4	0	25	0.154614	0
MYO18A	0	25	0.154614	0
MYOM2	0	25	0.154614	0
NOS3	0	25	0.154614	0
NYNRIN	0	25	0.154614	0
PCDHB3	0	25	0.154614	0
PCDHB6	0	25	0.154614	0
RALGAPA2	0	25	0.154614	0
RP11-1055B8.7	0	25	0.154614	0
SAGE1	0	25	0.154614	0
SYCP2L	0	25	0.154614	0
TNS3	0	25	0.154614	0
TRPA1	0	25	0.154614	0
ZNF98	0	25	0.154614	0
AHDC1	0	26	0.154664	0
ANKRD30A	0	26	0.154664	0
ATR	0	26	0.154664	0
C3	0	26	0.154664	0
CDK5RAP2	0	26	0.154664	0
DEPDC5	0	26	0.154664	0
HCFC1	0	26	0.154664	0
KIAA2018	0	26	0.154664	0
LPPR4	0	26	0.154664	0
MYPN	0	26	0.154664	0
MYT1	0	26	0.154664	0
NES	0	26	0.154664	0
NOVA1	0	26	0.154664	0
PCDHA4	0	26	0.154664	0
PCDHB12	0	26	0.154664	0
PRDM10	0	26	0.154664	0
REST	0	26	0.154664	0
ANAPC1	3	13	0.154704	2.50882
ARMC2	3	13	0.154704	2.50882
ATP2C2	3	13	0.154704	2.50882
BRCA1	3	13	0.154704	2.50882
E2F8	3	13	0.154704	2.50882
EDRF1	3	13	0.154704	2.50882
FAM71A	3	13	0.154704	2.50882
FBXO30	3	13	0.154704	2.50882
GRAMD1B	3	13	0.154704	2.50882
KCNH2	3	13	0.154704	2.50882
KSR1	3	13	0.154704	2.50882
LARP1	3	13	0.154704	2.50882
LIPC	3	13	0.154704	2.50882
MATN4	3	13	0.154704	2.50882
MPP2	3	13	0.154704	2.50882
OR7E24	3	13	0.154704	2.50882
OSBPL5	3	13	0.154704	2.50882
RBM6	3	13	0.154704	2.50882
SREK1	3	13	0.154704	2.50882
TAGAP	3	13	0.154704	2.50882
TP73	3	13	0.154704	2.50882
YY1AP1	3	13	0.154704	2.50882
ZNF425	3	13	0.154704	2.50882
CNTN6	6	35	0.154962	1.90599
CTNNB1	6	35	0.154962	1.90599
CSMD1	4	88	0.155428	0.433766
CDC42BPA	0	27	0.156267	0
FAM179A	0	27	0.156267	0
ITSN2	0	27	0.156267	0
KIDINS220	0	27	0.156267	0
LRRIQ3	0	27	0.156267	0
PCDHA1	0	27	0.156267	0
PLXNA3	0	27	0.156267	0
POLD1	0	27	0.156267	0
PRRC2A	0	27	0.156267	0
SLIT3	0	27	0.156267	0
STAG1	0	27	0.156267	0
ZNF208	0	27	0.156267	0
CNTN4	0	28	0.159345	0
GREB1L	0	28	0.159345	0
KIAA1009	0	28	0.159345	0
PCDHB2	0	28	0.159345	0
PCDHGA5	0	28	0.159345	0
PIK3C2G	0	28	0.159345	0
PLEKHG4B	0	28	0.159345	0
SLITRK2	0	28	0.159345	0
WDR96	0	28	0.159345	0
WWP1	0	28	0.159345	0
XYLT2	0	28	0.159345	0
ANKRD11	1	42	0.161647	0.235586
DMXL2	1	42	0.161647	0.235586
PTPRS	1	42	0.161647	0.235586
ZDBF2	1	42	0.161647	0.235586
AKAP6	1	43	0.162138	0.229645
CACNA1C	1	43	0.162138	0.229645
ROS1	1	43	0.162138	0.229645
NCOR2	1	41	0.162152	0.241817
OTOGL	1	41	0.162152	0.241817
SCN3A	1	41	0.162152	0.241817
MKI67	1	44	0.163595	0.223974
AKAP11	0	29	0.163823	0
CD163	0	29	0.163823	0
GABRA5	0	29	0.163823	0
MGAM	0	29	0.163823	0
MYO10	0	29	0.163823	0
PCDHA3	0	29	0.163823	0
PIK3R1	0	29	0.163823	0
PLXNB2	0	29	0.163823	0
SAMD9L	0	29	0.163823	0
SPECC1	0	29	0.163823	0
TCEB3B	0	29	0.163823	0
ZNF462	0	29	0.163823	0
CNOT1	1	45	0.165989	0.218555
ACYP1	1	1	0.166352	10.6046
ADH4	1	1	0.166352	10.6046
AES	1	1	0.166352	10.6046
AMTN	1	1	0.166352	10.6046
ANG	1	1	0.166352	10.6046
AP1AR	1	1	0.166352	10.6046
ARL4C	1	1	0.166352	10.6046
ARL6IP4	1	1	0.166352	10.6046
ATOH8	1	1	0.166352	10.6046
B3GALNT2	1	1	0.166352	10.6046
BDH2	1	1	0.166352	10.6046
BET1	1	1	0.166352	10.6046
BLVRA	1	1	0.166352	10.6046
C10orf128	1	1	0.166352	10.6046
C11orf94	1	1	0.166352	10.6046
C1orf111	1	1	0.166352	10.6046
C1orf158	1	1	0.166352	10.6046
C1orf95	1	1	0.166352	10.6046
C21orf62	1	1	0.166352	10.6046
C2orf83	1	1	0.166352	10.6046
C5orf58	1	1	0.166352	10.6046
C6orf132	1	1	0.166352	10.6046
CCDC169-SOHLH2	1	1	0.166352	10.6046
CCDC43	1	1	0.166352	10.6046
CCL25	1	1	0.166352	10.6046
CCND2	1	1	0.166352	10.6046
CD59	1	1	0.166352	10.6046
CD68	1	1	0.166352	10.6046
CDKN2A	1	1	0.166352	10.6046
CDKN3	1	1	0.166352	10.6046
CES4A	1	1	0.166352	10.6046
CFD	1	1	0.166352	10.6046
CHP1	1	1	0.166352	10.6046
CHRNB4	1	1	0.166352	10.6046
CIB2	1	1	0.166352	10.6046
CLPSL1	1	1	0.166352	10.6046
COMMD3-BMI1	1	1	0.166352	10.6046
CRYBA2	1	1	0.166352	10.6046
CST3	1	1	0.166352	10.6046
CST4	1	1	0.166352	10.6046
CSTA	1	1	0.166352	10.6046
CXCL17	1	1	0.166352	10.6046
CYB5A	1	1	0.166352	10.6046
CYFIP1	1	1	0.166352	10.6046
DCUN1D5	1	1	0.166352	10.6046
DGCR6L	1	1	0.166352	10.6046
DHDH	1	1	0.166352	10.6046
DNPH1	1	1	0.166352	10.6046
DRD4	1	1	0.166352	10.6046
DYNLT1	1	1	0.166352	10.6046
EDF1	1	1	0.166352	10.6046
EMX1	1	1	0.166352	10.6046
ENOPH1	1	1	0.166352	10.6046
EPOR	1	1	0.166352	10.6046
ERGIC1	1	1	0.166352	10.6046
ERGIC2	1	1	0.166352	10.6046
ETHE1	1	1	0.166352	10.6046
EXO5	1	1	0.166352	10.6046
FAM104A	1	1	0.166352	10.6046
FAM182B	1	1	0.166352	10.6046
FAM25A	1	1	0.166352	10.6046
FAM96A	1	1	0.166352	10.6046
FANCD2OS	1	1	0.166352	10.6046
FCF1	1	1	0.166352	10.6046
FDX1	1	1	0.166352	10.6046
FHL3	1	1	0.166352	10.6046
GADD45G	1	1	0.166352	10.6046
GDE1	1	1	0.166352	10.6046
GHRHR	1	1	0.166352	10.6046
GJB2	1	1	0.166352	10.6046
GPM6B	1	1	0.166352	10.6046
GTF2A2	1	1	0.166352	10.6046
GTF2H2C	1	1	0.166352	10.6046
H2AFV	1	1	0.166352	10.6046
HARBI1	1	1	0.166352	10.6046
HEMK1	1	1	0.166352	10.6046
HIGD1B	1	1	0.166352	10.6046
HIST1H2BH	1	1	0.166352	10.6046
HMGCS1	1	1	0.166352	10.6046
IER3IP1	1	1	0.166352	10.6046
IL22	1	1	0.166352	10.6046
IQCC	1	1	0.166352	10.6046
KCNA7	1	1	0.166352	10.6046
KCNE2	1	1	0.166352	10.6046
KDELR2	1	1	0.166352	10.6046
KLRG2	1	1	0.166352	10.6046
KRTAP16-1	1	1	0.166352	10.6046
KRTDAP	1	1	0.166352	10.6046
LAMTOR3	1	1	0.166352	10.6046
LAPTM5	1	1	0.166352	10.6046
LCE4A	1	1	0.166352	10.6046
LCN10	1	1	0.166352	10.6046
LDLRAD1	1	1	0.166352	10.6046
LTA4H	1	1	0.166352	10.6046
LY6G5C	1	1	0.166352	10.6046
LYRM4	1	1	0.166352	10.6046
MAVS	1	1	0.166352	10.6046
MEA1	1	1	0.166352	10.6046
METTL12	1	1	0.166352	10.6046
MOB1A	1	1	0.166352	10.6046
MOCS2	1	1	0.166352	10.6046
MRPL52	1	1	0.166352	10.6046
MRTO4	1	1	0.166352	10.6046
MS4A13	1	1	0.166352	10.6046
MS4A6A	1	1	0.166352	10.6046
MYL3	1	1	0.166352	10.6046
NCK1	1	1	0.166352	10.6046
NCR2	1	1	0.166352	10.6046
NDUFA6	1	1	0.166352	10.6046
NIPA1	1	1	0.166352	10.6046
NKAIN2	1	1	0.166352	10.6046
NKAIN4	1	1	0.166352	10.6046
NUDT1	1	1	0.166352	10.6046
NUTF2	1	1	0.166352	10.6046
NXPH4	1	1	0.166352	10.6046
OAZ3	1	1	0.166352	10.6046
OPALIN	1	1	0.166352	10.6046
OR10AD1	1	1	0.166352	10.6046
ORMDL1	1	1	0.166352	10.6046
PARVA	1	1	0.166352	10.6046
PBLD	1	1	0.166352	10.6046
PIGH	1	1	0.166352	10.6046
PIGL	1	1	0.166352	10.6046
PIRT	1	1	0.166352	10.6046
PLA2G2A	1	1	0.166352	10.6046
PLEKHB2	1	1	0.166352	10.6046
PMF1	1	1	0.166352	10.6046
PPT1	1	1	0.166352	10.6046
PSMB10	1	1	0.166352	10.6046
PSMD10	1	1	0.166352	10.6046
PTPLAD2	1	1	0.166352	10.6046
R3HDML	1	1	0.166352	10.6046
RAB3A	1	1	0.166352	10.6046
RAB5B	1	1	0.166352	10.6046
RAP2A	1	1	0.166352	10.6046
RAPGEFL1	1	1	0.166352	10.6046
REG4	1	1	0.166352	10.6046
RFXAP	1	1	0.166352	10.6046
RGR	1	1	0.166352	10.6046
RHOF	1	1	0.166352	10.6046
RILPL1	1	1	0.166352	10.6046
RNASE6	1	1	0.166352	10.6046
RPL27A	1	1	0.166352	10.6046
RRAGA	1	1	0.166352	10.6046
SCGB2A2	1	1	0.166352	10.6046
SH2D7	1	1	0.166352	10.6046
SLC7A6OS	1	1	0.166352	10.6046
SMCP	1	1	0.166352	10.6046
SPINK9	1	1	0.166352	10.6046
SRP9	1	1	0.166352	10.6046
SSR4	1	1	0.166352	10.6046
SSTR5	1	1	0.166352	10.6046
STAR	1	1	0.166352	10.6046
SYCN	1	1	0.166352	10.6046
SYNGR1	1	1	0.166352	10.6046
TAMM41	1	1	0.166352	10.6046
TCEB3C	1	1	0.166352	10.6046
TCF15	1	1	0.166352	10.6046
TIPIN	1	1	0.166352	10.6046
TMEM243	1	1	0.166352	10.6046
TMEM89	1	1	0.166352	10.6046
TNFAIP8L1	1	1	0.166352	10.6046
TOMM40	1	1	0.166352	10.6046
TRAPPC1	1	1	0.166352	10.6046
TRAV6	1	1	0.166352	10.6046
TRBV24-1	1	1	0.166352	10.6046
TRGV9	1	1	0.166352	10.6046
TSPAN1	1	1	0.166352	10.6046
TUSC5	1	1	0.166352	10.6046
UBE2H	1	1	0.166352	10.6046
VIMP	1	1	0.166352	10.6046
VOPP1	1	1	0.166352	10.6046
VTI1B	1	1	0.166352	10.6046
YWHAB	1	1	0.166352	10.6046
ZC3H8	1	1	0.166352	10.6046
ZCCHC24	1	1	0.166352	10.6046
ZDHHC18	1	1	0.166352	10.6046
ZMYND19	1	1	0.166352	10.6046
ZNF784	1	1	0.166352	10.6046
MYT1L	5	25	0.169624	2.21785
PZP	5	25	0.169624	2.21785
SPATA31D1	5	25	0.169624	2.21785
CADPS	5	26	0.176672	2.1285
AGAP2	3	14	0.176815	2.32564
ASIC5	3	14	0.176815	2.32564
AURKC	3	14	0.176815	2.32564
CCDC135	3	14	0.176815	2.32564
CCDC85A	3	14	0.176815	2.32564
CFHR4	3	14	0.176815	2.32564
COL16A1	3	14	0.176815	2.32564
DSG3	3	14	0.176815	2.32564
EPHB2	3	14	0.176815	2.32564
EPX	3	14	0.176815	2.32564
HIPK1	3	14	0.176815	2.32564
KIF18A	3	14	0.176815	2.32564
MSH3	3	14	0.176815	2.32564
MYOM3	3	14	0.176815	2.32564
NLRP12	3	14	0.176815	2.32564
NRDE2	3	14	0.176815	2.32564
PER1	3	14	0.176815	2.32564
PLXDC2	3	14	0.176815	2.32564
RBFOX1	3	14	0.176815	2.32564
TFAP2B	3	14	0.176815	2.32564
TLR3	3	14	0.176815	2.32564
WDR52	3	14	0.176815	2.32564
AGPS	2	7	0.179907	3.07542
AHCYL2	2	7	0.179907	3.07542
AKAP17A	2	7	0.179907	3.07542
ANXA10	2	7	0.179907	3.07542
AP3M2	2	7	0.179907	3.07542
ART4	2	7	0.179907	3.07542
ARVCF	2	7	0.179907	3.07542
ASB17	2	7	0.179907	3.07542
BCAN	2	7	0.179907	3.07542
BDNF	2	7	0.179907	3.07542
CA9	2	7	0.179907	3.07542
CBLL1	2	7	0.179907	3.07542
CHST5	2	7	0.179907	3.07542
DDX6	2	7	0.179907	3.07542
DNAJB9	2	7	0.179907	3.07542
DNAJC2	2	7	0.179907	3.07542
DRAM2	2	7	0.179907	3.07542
ECHDC1	2	7	0.179907	3.07542
FAM63A	2	7	0.179907	3.07542
FAM71D	2	7	0.179907	3.07542
FDPS	2	7	0.179907	3.07542
FPR2	2	7	0.179907	3.07542
HTR6	2	7	0.179907	3.07542
IFNLR1	2	7	0.179907	3.07542
IL9R	2	7	0.179907	3.07542
ITGBL1	2	7	0.179907	3.07542
KHDC1L	2	7	0.179907	3.07542
KIF3B	2	7	0.179907	3.07542
KRT16	2	7	0.179907	3.07542
KRT25	2	7	0.179907	3.07542
MGAT4B	2	7	0.179907	3.07542
MTX3	2	7	0.179907	3.07542
NEU2	2	7	0.179907	3.07542
NFE2L2	2	7	0.179907	3.07542
NNT	2	7	0.179907	3.07542
NOSIP	2	7	0.179907	3.07542
NOX1	2	7	0.179907	3.07542
NUTM2F	2	7	0.179907	3.07542
OPN5	2	7	0.179907	3.07542
OR10P1	2	7	0.179907	3.07542
OR52N4	2	7	0.179907	3.07542
OR6C70	2	7	0.179907	3.07542
PGM2L1	2	7	0.179907	3.07542
PJA2	2	7	0.179907	3.07542
PLBD1	2	7	0.179907	3.07542
PNPLA1	2	7	0.179907	3.07542
PRPSAP1	2	7	0.179907	3.07542
PSG9	2	7	0.179907	3.07542
PSMC1	2	7	0.179907	3.07542
RAD9B	2	7	0.179907	3.07542
RECQL	2	7	0.179907	3.07542
REPS2	2	7	0.179907	3.07542
SEPT14	2	7	0.179907	3.07542
SERPINA12	2	7	0.179907	3.07542
SH3D19	2	7	0.179907	3.07542
SLC44A3	2	7	0.179907	3.07542
SPATS2L	2	7	0.179907	3.07542
SSTR3	2	7	0.179907	3.07542
STAP2	2	7	0.179907	3.07542
SUSD2	2	7	0.179907	3.07542
TCEA1	2	7	0.179907	3.07542
TCEAL4	2	7	0.179907	3.07542
TGFB1I1	2	7	0.179907	3.07542
TNFRSF10B	2	7	0.179907	3.07542
TTLL11	2	7	0.179907	3.07542
VARS2	2	7	0.179907	3.07542
XPC	2	7	0.179907	3.07542
XRCC1	2	7	0.179907	3.07542
ZBTB1	2	7	0.179907	3.07542
ZDHHC16	2	7	0.179907	3.07542
ZNF25	2	7	0.179907	3.07542
ZNF302	2	7	0.179907	3.07542
ZNF383	2	7	0.179907	3.07542
ZNF527	2	7	0.179907	3.07542
ZNF711	2	7	0.179907	3.07542
ZNF853	2	7	0.179907	3.07542
ZRSR1	2	7	0.179907	3.07542
HEATR1	5	27	0.184891	2.04588
PCNXL2	5	27	0.184891	2.04588
SMAD2	5	27	0.184891	2.04588
UNC80	10	67	0.188884	1.70549
TTN	21	274	0.189362	0.669804
ALOX5	3	15	0.199763	2.16711
APBA1	3	15	0.199763	2.16711
FAM13A	3	15	0.199763	2.16711
ISLR2	3	15	0.199763	2.16711
MICAL2	3	15	0.199763	2.16711
NSMAF	3	15	0.199763	2.16711
PKD2L2	3	15	0.199763	2.16711
SLC34A2	3	15	0.199763	2.16711
SYNJ1	3	15	0.199763	2.16711
TTC18	3	15	0.199763	2.16711
EP300	5	29	0.204543	1.89774
FSIP2	5	29	0.204543	1.89774
TENM2	7	46	0.206314	1.69285
ERBB4	2	54	0.211682	0.364766
LRP1	2	52	0.211996	0.380353
AHCY	2	8	0.212898	2.68719
AMMECR1	2	8	0.212898	2.68719
APCDD1	2	8	0.212898	2.68719
ASB7	2	8	0.212898	2.68719
B3GNT1	2	8	0.212898	2.68719
BTRC	2	8	0.212898	2.68719
C4BPA	2	8	0.212898	2.68719
CALCRL	2	8	0.212898	2.68719
CAMK2B	2	8	0.212898	2.68719
CCDC8	2	8	0.212898	2.68719
CDKL4	2	8	0.212898	2.68719
CRTC2	2	8	0.212898	2.68719
CSAD	2	8	0.212898	2.68719
CYP11A1	2	8	0.212898	2.68719
DAK	2	8	0.212898	2.68719
DEF6	2	8	0.212898	2.68719
DNAAF2	2	8	0.212898	2.68719
DYRK4	2	8	0.212898	2.68719
ELAVL1	2	8	0.212898	2.68719
ETF1	2	8	0.212898	2.68719
FAM217B	2	8	0.212898	2.68719
FGFR4	2	8	0.212898	2.68719
FOLR3	2	8	0.212898	2.68719
FOXRED1	2	8	0.212898	2.68719
GSX2	2	8	0.212898	2.68719
GTF2B	2	8	0.212898	2.68719
GTF2H1	2	8	0.212898	2.68719
HHATL	2	8	0.212898	2.68719
HPS1	2	8	0.212898	2.68719
IDH1	2	8	0.212898	2.68719
IFIT1B	2	8	0.212898	2.68719
IFRD1	2	8	0.212898	2.68719
IL12RB1	2	8	0.212898	2.68719
IP6K1	2	8	0.212898	2.68719
KATNAL2	2	8	0.212898	2.68719
LIAS	2	8	0.212898	2.68719
LIN54	2	8	0.212898	2.68719
LPCAT1	2	8	0.212898	2.68719
LRCH3	2	8	0.212898	2.68719
LTK	2	8	0.212898	2.68719
MGEA5	2	8	0.212898	2.68719
MYB	2	8	0.212898	2.68719
NDUFAF5	2	8	0.212898	2.68719
NEU1	2	8	0.212898	2.68719
NFKB2	2	8	0.212898	2.68719
NR2C1	2	8	0.212898	2.68719
NUFIP1	2	8	0.212898	2.68719
ONECUT1	2	8	0.212898	2.68719
OR2B6	2	8	0.212898	2.68719
OR51Q1	2	8	0.212898	2.68719
OR5H1	2	8	0.212898	2.68719
OTX1	2	8	0.212898	2.68719
PES1	2	8	0.212898	2.68719
PET112	2	8	0.212898	2.68719
PKD1L2	2	8	0.212898	2.68719
PLA2G4F	2	8	0.212898	2.68719
PPP6C	2	8	0.212898	2.68719
PRAMEF4	2	8	0.212898	2.68719
PRB2	2	8	0.212898	2.68719
PSTK	2	8	0.212898	2.68719
PTPN22	2	8	0.212898	2.68719
RAD54B	2	8	0.212898	2.68719
RAPGEF5	2	8	0.212898	2.68719
RFTN2	2	8	0.212898	2.68719
RRM1	2	8	0.212898	2.68719
SBSN	2	8	0.212898	2.68719
SCNN1B	2	8	0.212898	2.68719
SH3GLB2	2	8	0.212898	2.68719
SIAE	2	8	0.212898	2.68719
SLAMF1	2	8	0.212898	2.68719
SLC25A3	2	8	0.212898	2.68719
SLC37A4	2	8	0.212898	2.68719
SLC38A4	2	8	0.212898	2.68719
SLC6A3	2	8	0.212898	2.68719
SLFN12	2	8	0.212898	2.68719
ST8SIA5	2	8	0.212898	2.68719
STRN4	2	8	0.212898	2.68719
SULT6B1	2	8	0.212898	2.68719
TMEM104	2	8	0.212898	2.68719
TMEM145	2	8	0.212898	2.68719
UBA2	2	8	0.212898	2.68719
VEZT	2	8	0.212898	2.68719
ZFX	2	8	0.212898	2.68719
ZNF23	2	8	0.212898	2.68719
ZNF285	2	8	0.212898	2.68719
ZNF3	2	8	0.212898	2.68719
ZNF496	2	8	0.212898	2.68719
ZNF736	2	8	0.212898	2.68719
ZWILCH	2	8	0.212898	2.68719
MED12	5	30	0.215827	1.83089
MPDZ	5	30	0.215827	1.83089
ADAD1	3	16	0.223401	2.02805
AGAP1	3	16	0.223401	2.02805
ATP1A1	3	16	0.223401	2.02805
ATP7B	3	16	0.223401	2.02805
CASS4	3	16	0.223401	2.02805
CNNM2	3	16	0.223401	2.02805
CPXM1	3	16	0.223401	2.02805
ENPEP	3	16	0.223401	2.02805
EPB41L1	3	16	0.223401	2.02805
KAL1	3	16	0.223401	2.02805
KCNG1	3	16	0.223401	2.02805
KLHL23	3	16	0.223401	2.02805
KRT73	3	16	0.223401	2.02805
MEGF10	3	16	0.223401	2.02805
MFGE8	3	16	0.223401	2.02805
NPC1	3	16	0.223401	2.02805
PPFIA1	3	16	0.223401	2.02805
PTCHD3	3	16	0.223401	2.02805
PUS7	3	16	0.223401	2.02805
RNF123	3	16	0.223401	2.02805
RNF20	3	16	0.223401	2.02805
FAT4	8	127	0.225638	0.599609
CDON	5	31	0.227984	1.76857
MYH7	5	31	0.227984	1.76857
NLRC5	5	31	0.227984	1.76857
SPTAN1	5	31	0.227984	1.76857
TACC2	5	31	0.227984	1.76857
ADGB	1	37	0.237815	0.270106
C1orf173	1	37	0.237815	0.270106
CELSR1	1	37	0.237815	0.270106
CNTNAP5	1	37	0.237815	0.270106
USP9X	1	37	0.237815	0.270106
ZNF423	1	37	0.237815	0.270106
ARFGEF1	1	38	0.23843	0.262475
CCDC168	1	38	0.23843	0.262475
KANSL1	1	38	0.23843	0.262475
MYH9	1	38	0.23843	0.262475
PLXNA4	1	38	0.23843	0.262475
PTPRC	1	38	0.23843	0.262475
VPS13A	1	38	0.23843	0.262475
CUX2	1	36	0.238457	0.27816
SLITRK5	1	36	0.238457	0.27816
SPAG17	1	36	0.238457	0.27816
STAB1	1	36	0.238457	0.27816
AC016757.3	1	2	0.239029	5.31153
AC136604.1	1	2	0.239029	5.31153
ACOT8	1	2	0.239029	5.31153
ADAP1	1	2	0.239029	5.31153
ALX3	1	2	0.239029	5.31153
AMH	1	2	0.239029	5.31153
ANGPTL4	1	2	0.239029	5.31153
ANKRD29	1	2	0.239029	5.31153
APLN	1	2	0.239029	5.31153
ARL10	1	2	0.239029	5.31153
ASCL3	1	2	0.239029	5.31153
ATP1B1	1	2	0.239029	5.31153
ATP5EP2	1	2	0.239029	5.31153
ATP6V0E2	1	2	0.239029	5.31153
ATP6V1D	1	2	0.239029	5.31153
BAG5	1	2	0.239029	5.31153
BIK	1	2	0.239029	5.31153
BTLA	1	2	0.239029	5.31153
C10orf105	1	2	0.239029	5.31153
C10orf67	1	2	0.239029	5.31153
C16orf92	1	2	0.239029	5.31153
C1ORF220	1	2	0.239029	5.31153
C1QB	1	2	0.239029	5.31153
C1QL4	1	2	0.239029	5.31153
C1orf220	1	2	0.239029	5.31153
C21orf128	1	2	0.239029	5.31153
C7orf60	1	2	0.239029	5.31153
C7orf66	1	2	0.239029	5.31153
C9orf117	1	2	0.239029	5.31153
C9orf50	1	2	0.239029	5.31153
C9orf57	1	2	0.239029	5.31153
CALM1	1	2	0.239029	5.31153
CAPN8	1	2	0.239029	5.31153
CCL28	1	2	0.239029	5.31153
CDC42EP3	1	2	0.239029	5.31153
CEBPA	1	2	0.239029	5.31153
CEBPZ-AS1	1	2	0.239029	5.31153
CELF5	1	2	0.239029	5.31153
CFL2	1	2	0.239029	5.31153
CHCHD2	1	2	0.239029	5.31153
CHST14	1	2	0.239029	5.31153
CISH	1	2	0.239029	5.31153
CLDN15	1	2	0.239029	5.31153
CLN8	1	2	0.239029	5.31153
CLTB	1	2	0.239029	5.31153
COMMD5	1	2	0.239029	5.31153
COPZ1	1	2	0.239029	5.31153
CST1	1	2	0.239029	5.31153
CST5	1	2	0.239029	5.31153
CST9L	1	2	0.239029	5.31153
CTC-260F20.3	1	2	0.239029	5.31153
CTSG	1	2	0.239029	5.31153
DCTN4	1	2	0.239029	5.31153
DEFB118	1	2	0.239029	5.31153
DEFB119	1	2	0.239029	5.31153
DEFB127	1	2	0.239029	5.31153
DIRAS3	1	2	0.239029	5.31153
DMC1	1	2	0.239029	5.31153
DPT	1	2	0.239029	5.31153
EEF1E1	1	2	0.239029	5.31153
EIF2S1	1	2	0.239029	5.31153
EMC9	1	2	0.239029	5.31153
EMP2	1	2	0.239029	5.31153
FAM185A	1	2	0.239029	5.31153
FAM206A	1	2	0.239029	5.31153
FAM218A	1	2	0.239029	5.31153
FAM92A1	1	2	0.239029	5.31153
FBXO16	1	2	0.239029	5.31153
FFAR1	1	2	0.239029	5.31153
FOXQ1	1	2	0.239029	5.31153
GAPDH	1	2	0.239029	5.31153
GATSL3	1	2	0.239029	5.31153
GEMIN6	1	2	0.239029	5.31153
GINS1	1	2	0.239029	5.31153
GJC2	1	2	0.239029	5.31153
GNGT1	1	2	0.239029	5.31153
GOLGA6L2	1	2	0.239029	5.31153
GPN3	1	2	0.239029	5.31153
GSTA2	1	2	0.239029	5.31153
GSTP1	1	2	0.239029	5.31153
GYG1	1	2	0.239029	5.31153
HEATR2	1	2	0.239029	5.31153
HIST1H2AG	1	2	0.239029	5.31153
HIST1H2AM	1	2	0.239029	5.31153
HIST1H3F	1	2	0.239029	5.31153
HOXA9	1	2	0.239029	5.31153
HOXB6	1	2	0.239029	5.31153
HPDL	1	2	0.239029	5.31153
HPGDS	1	2	0.239029	5.31153
HSD11B2	1	2	0.239029	5.31153
HSD17B8	1	2	0.239029	5.31153
IGFL3	1	2	0.239029	5.31153
IGLV5-45	1	2	0.239029	5.31153
IGLV8-61	1	2	0.239029	5.31153
IL12A	1	2	0.239029	5.31153
INHBE	1	2	0.239029	5.31153
IQCF2	1	2	0.239029	5.31153
IRG1	1	2	0.239029	5.31153
ITLN2	1	2	0.239029	5.31153
KAZALD1	1	2	0.239029	5.31153
KIR2DL4	1	2	0.239029	5.31153
KIR3DL1	1	2	0.239029	5.31153
KLK7	1	2	0.239029	5.31153
KRTAP1-1	1	2	0.239029	5.31153
KRTAP4-12	1	2	0.239029	5.31153
LCE1C	1	2	0.239029	5.31153
LCE2C	1	2	0.239029	5.31153
LHFPL1	1	2	0.239029	5.31153
LMO1	1	2	0.239029	5.31153
LSM12	1	2	0.239029	5.31153
LYPLA1	1	2	0.239029	5.31153
MARCH5	1	2	0.239029	5.31153
MED18	1	2	0.239029	5.31153
MED6	1	2	0.239029	5.31153
MOB1B	1	2	0.239029	5.31153
MOSPD3	1	2	0.239029	5.31153
MRPL11	1	2	0.239029	5.31153
MRPL4	1	2	0.239029	5.31153
MRPL55	1	2	0.239029	5.31153
MRPS16	1	2	0.239029	5.31153
MS4A3	1	2	0.239029	5.31153
MSANTD2	1	2	0.239029	5.31153
MSTO1	1	2	0.239029	5.31153
MTAP	1	2	0.239029	5.31153
MVB12A	1	2	0.239029	5.31153
MYBPHL	1	2	0.239029	5.31153
NANOGNB	1	2	0.239029	5.31153
NAT1	1	2	0.239029	5.31153
NCCRP1	1	2	0.239029	5.31153
NDUFAF3	1	2	0.239029	5.31153
NDUFS5	1	2	0.239029	5.31153
NEUROG2	1	2	0.239029	5.31153
NFKBIL1	1	2	0.239029	5.31153
NIPAL2	1	2	0.239029	5.31153
NR4A1	1	2	0.239029	5.31153
NUCB1	1	2	0.239029	5.31153
OCM2	1	2	0.239029	5.31153
OOSP2	1	2	0.239029	5.31153
OR2V2	1	2	0.239029	5.31153
OR4C46	1	2	0.239029	5.31153
P2RX6	1	2	0.239029	5.31153
PARP16	1	2	0.239029	5.31153
PATE2	1	2	0.239029	5.31153
PCNP	1	2	0.239029	5.31153
PDGFRL	1	2	0.239029	5.31153
PEX26	1	2	0.239029	5.31153
PFDN2	1	2	0.239029	5.31153
PHGDH	1	2	0.239029	5.31153
PITX1	1	2	0.239029	5.31153
PLA2G16	1	2	0.239029	5.31153
POP7	1	2	0.239029	5.31153
PPBP	1	2	0.239029	5.31153
PPP1R3B	1	2	0.239029	5.31153
PQLC1	1	2	0.239029	5.31153
PRKACA	1	2	0.239029	5.31153
PRR16	1	2	0.239029	5.31153
PRR22	1	2	0.239029	5.31153
PRTFDC1	1	2	0.239029	5.31153
PSMB7	1	2	0.239029	5.31153
PTP4A1	1	2	0.239029	5.31153
PTX3	1	2	0.239029	5.31153
QPCTL	1	2	0.239029	5.31153
QPRT	1	2	0.239029	5.31153
RAB1B	1	2	0.239029	5.31153
RAB38	1	2	0.239029	5.31153
RAB8A	1	2	0.239029	5.31153
RBKS	1	2	0.239029	5.31153
RBPMS2	1	2	0.239029	5.31153
REG1B	1	2	0.239029	5.31153
REG3A	1	2	0.239029	5.31153
RGCC	1	2	0.239029	5.31153
RHEBL1	1	2	0.239029	5.31153
RILPL2	1	2	0.239029	5.31153
RLN2	1	2	0.239029	5.31153
RNASE8	1	2	0.239029	5.31153
RNF144B	1	2	0.239029	5.31153
RNF183	1	2	0.239029	5.31153
RNF4	1	2	0.239029	5.31153
RPL13A	1	2	0.239029	5.31153
RPL17-C18orf32	1	2	0.239029	5.31153
RPL34	1	2	0.239029	5.31153
RPS8	1	2	0.239029	5.31153
RSL24D1	1	2	0.239029	5.31153
S100A9	1	2	0.239029	5.31153
SCO2	1	2	0.239029	5.31153
SDR42E1	1	2	0.239029	5.31153
SERPINB1	1	2	0.239029	5.31153
SLA2	1	2	0.239029	5.31153
SLC25A11	1	2	0.239029	5.31153
SLC25A27	1	2	0.239029	5.31153
SLC25A33	1	2	0.239029	5.31153
SLC35B4	1	2	0.239029	5.31153
SLC35C1	1	2	0.239029	5.31153
SLC35D3	1	2	0.239029	5.31153
SLC9A3R1	1	2	0.239029	5.31153
SMIM12	1	2	0.239029	5.31153
SNRNP25	1	2	0.239029	5.31153
SNRPA1	1	2	0.239029	5.31153
SOX12	1	2	0.239029	5.31153
SPATA21	1	2	0.239029	5.31153
SPINK13	1	2	0.239029	5.31153
SPSB3	1	2	0.239029	5.31153
SRA1	1	2	0.239029	5.31153
SRGN	1	2	0.239029	5.31153
SRI	1	2	0.239029	5.31153
SSPN	1	2	0.239029	5.31153
STARD5	1	2	0.239029	5.31153
STOML2	1	2	0.239029	5.31153
TEX33	1	2	0.239029	5.31153
TMCO2	1	2	0.239029	5.31153
TMEM110	1	2	0.239029	5.31153
TMEM14B	1	2	0.239029	5.31153
TMEM155	1	2	0.239029	5.31153
TMEM159	1	2	0.239029	5.31153
TMEM220	1	2	0.239029	5.31153
TMEM42	1	2	0.239029	5.31153
TMIGD2	1	2	0.239029	5.31153
TRGV3	1	2	0.239029	5.31153
TRIM40	1	2	0.239029	5.31153
TRIM5	1	2	0.239029	5.31153
TRPT1	1	2	0.239029	5.31153
TSPAN31	1	2	0.239029	5.31153
UBE2C	1	2	0.239029	5.31153
UFSP1	1	2	0.239029	5.31153
VPREB3	1	2	0.239029	5.31153
VWA1	1	2	0.239029	5.31153
XBP1	1	2	0.239029	5.31153
YBX1	1	2	0.239029	5.31153
YWHAZ	1	2	0.239029	5.31153
ZKSCAN4	1	2	0.239029	5.31153
LRRC7	1	39	0.240252	0.255236
NUP205	1	39	0.240252	0.255236
SETD2	1	39	0.240252	0.255236
ADAMTS10	0	21	0.24318	0
APBB1	0	21	0.24318	0
BRD4	0	21	0.24318	0
CLTCL1	0	21	0.24318	0
CNGB3	0	21	0.24318	0
CUX1	0	21	0.24318	0
DFNB31	0	21	0.24318	0
DHX15	0	21	0.24318	0
DUSP27	0	21	0.24318	0
EDC4	0	21	0.24318	0
EIF2AK4	0	21	0.24318	0
FAM135A	0	21	0.24318	0
FCRL5	0	21	0.24318	0
FHAD1	0	21	0.24318	0
FMNL3	0	21	0.24318	0
FSHR	0	21	0.24318	0
GABBR1	0	21	0.24318	0
GLI2	0	21	0.24318	0
HIRA	0	21	0.24318	0
IFI16	0	21	0.24318	0
IKBKAP	0	21	0.24318	0
IQGAP3	0	21	0.24318	0
ITGAD	0	21	0.24318	0
ITIH1	0	21	0.24318	0
KCNC2	0	21	0.24318	0
KIF4A	0	21	0.24318	0
LENG8	0	21	0.24318	0
NIN	0	21	0.24318	0
NLRP14	0	21	0.24318	0
NUP210	0	21	0.24318	0
OPCML	0	21	0.24318	0
OR6K2	0	21	0.24318	0
PAK7	0	21	0.24318	0
PCDHAC1	0	21	0.24318	0
PCDHB1	0	21	0.24318	0
PNISR	0	21	0.24318	0
PTK2	0	21	0.24318	0
PYHIN1	0	21	0.24318	0
RBM10	0	21	0.24318	0
RNF40	0	21	0.24318	0
RTN1	0	21	0.24318	0
RXFP3	0	21	0.24318	0
SH3PXD2A	0	21	0.24318	0
SIM1	0	21	0.24318	0
SLC44A5	0	21	0.24318	0
SP140	0	21	0.24318	0
SV2A	0	21	0.24318	0
SYNPO	0	21	0.24318	0
TBC1D9B	0	21	0.24318	0
THBS1	0	21	0.24318	0
TRAPPC8	0	21	0.24318	0
VRTN	0	21	0.24318	0
WHSC1L1	0	21	0.24318	0
ZNF366	0	21	0.24318	0
ZNF451	0	21	0.24318	0
ZNF716	0	21	0.24318	0
ADAMTS20	1	40	0.24323	0.248359
SVEP1	1	40	0.24323	0.248359
UTRN	1	40	0.24323	0.248359
AASDH	0	20	0.243681	0
ADAMTS13	0	20	0.243681	0
ANKRD36	0	20	0.243681	0
ARHGAP36	0	20	0.243681	0
CCSER1	0	20	0.243681	0
CILP	0	20	0.243681	0
CNTN3	0	20	0.243681	0
CPSF1	0	20	0.243681	0
DENND3	0	20	0.243681	0
DLGAP1	0	20	0.243681	0
DNER	0	20	0.243681	0
EVPL	0	20	0.243681	0
FAM208A	0	20	0.243681	0
FBXO10	0	20	0.243681	0
HK3	0	20	0.243681	0
IL18R1	0	20	0.243681	0
IPO11	0	20	0.243681	0
KCNA1	0	20	0.243681	0
KCNH4	0	20	0.243681	0
KIF1B	0	20	0.243681	0
KIF24	0	20	0.243681	0
LRP12	0	20	0.243681	0
MEI1	0	20	0.243681	0
MGAT4C	0	20	0.243681	0
MIER3	0	20	0.243681	0
MKRN3	0	20	0.243681	0
MUM1L1	0	20	0.243681	0
NEK10	0	20	0.243681	0
NEURL4	0	20	0.243681	0
NTM	0	20	0.243681	0
OPLAH	0	20	0.243681	0
OTUD7B	0	20	0.243681	0
PCDHB4	0	20	0.243681	0
PDE3A	0	20	0.243681	0
PIK3C2B	0	20	0.243681	0
PITPNM3	0	20	0.243681	0
PLCL1	0	20	0.243681	0
POU4F2	0	20	0.243681	0
PRDM16	0	20	0.243681	0
PSMD1	0	20	0.243681	0
RBL2	0	20	0.243681	0
SEMA3C	0	20	0.243681	0
SENP6	0	20	0.243681	0
SETDB1	0	20	0.243681	0
SGSM1	0	20	0.243681	0
SH3BP4	0	20	0.243681	0
SLC16A7	0	20	0.243681	0
SLITRK4	0	20	0.243681	0
SMTN	0	20	0.243681	0
SNTG2	0	20	0.243681	0
SPAG16	0	20	0.243681	0
SYNM	0	20	0.243681	0
TPP2	0	20	0.243681	0
ZNF142	0	20	0.243681	0
ZNF418	0	20	0.243681	0
AMPH	0	22	0.244881	0
CAMSAP2	0	22	0.244881	0
CIT	0	22	0.244881	0
DGKB	0	22	0.244881	0
DUOX2	0	22	0.244881	0
ERBB2	0	22	0.244881	0
EXOC1	0	22	0.244881	0
FER	0	22	0.244881	0
FHDC1	0	22	0.244881	0
ITGAV	0	22	0.244881	0
ITGB4	0	22	0.244881	0
KCNH3	0	22	0.244881	0
KLHL1	0	22	0.244881	0
MKL1	0	22	0.244881	0
MROH1	0	22	0.244881	0
MYH4	0	22	0.244881	0
MYO9B	0	22	0.244881	0
PBRM1	0	22	0.244881	0
PCDHB13	0	22	0.244881	0
PCDHB15	0	22	0.244881	0
RBM44	0	22	0.244881	0
RGS12	0	22	0.244881	0
ROR2	0	22	0.244881	0
SLCO1B3	0	22	0.244881	0
SLITRK6	0	22	0.244881	0
STAT1	0	22	0.244881	0
TGIF1	0	22	0.244881	0
TNKS2	0	22	0.244881	0
TRIM71	0	22	0.244881	0
TSHZ1	0	22	0.244881	0
TTC37	0	22	0.244881	0
UHRF1BP1	0	22	0.244881	0
USP48	0	22	0.244881	0
AC079354.1	2	9	0.246442	2.38513
ACTB	2	9	0.246442	2.38513
ARHGEF19	2	9	0.246442	2.38513
ASPG	2	9	0.246442	2.38513
ATP13A4	2	9	0.246442	2.38513
BBS7	2	9	0.246442	2.38513
BCMO1	2	9	0.246442	2.38513
BEST3	2	9	0.246442	2.38513
CABS1	2	9	0.246442	2.38513
CAPN11	2	9	0.246442	2.38513
CATSPER4	2	9	0.246442	2.38513
CCDC181	2	9	0.246442	2.38513
CDH24	2	9	0.246442	2.38513
COG1	2	9	0.246442	2.38513
COG5	2	9	0.246442	2.38513
COL9A3	2	9	0.246442	2.38513
CREB5	2	9	0.246442	2.38513
DBH	2	9	0.246442	2.38513
DCST1	2	9	0.246442	2.38513
DDX10	2	9	0.246442	2.38513
DNA2	2	9	0.246442	2.38513
DUSP6	2	9	0.246442	2.38513
EPS8	2	9	0.246442	2.38513
FBLN1	2	9	0.246442	2.38513
FOXL1	2	9	0.246442	2.38513
GABRA3	2	9	0.246442	2.38513
GBP4	2	9	0.246442	2.38513
GCK	2	9	0.246442	2.38513
GCM2	2	9	0.246442	2.38513
GJA1	2	9	0.246442	2.38513
GLT6D1	2	9	0.246442	2.38513
GNE	2	9	0.246442	2.38513
GNL2	2	9	0.246442	2.38513
GNPAT	2	9	0.246442	2.38513
GPATCH1	2	9	0.246442	2.38513
GPR115	2	9	0.246442	2.38513
GPR161	2	9	0.246442	2.38513
GRAMD1A	2	9	0.246442	2.38513
GRN	2	9	0.246442	2.38513
HIST1H1B	2	9	0.246442	2.38513
HJURP	2	9	0.246442	2.38513
HTR2B	2	9	0.246442	2.38513
KIAA1279	2	9	0.246442	2.38513
LARP6	2	9	0.246442	2.38513
LEPREL1	2	9	0.246442	2.38513
LGR6	2	9	0.246442	2.38513
MAP4K5	2	9	0.246442	2.38513
MTSS1	2	9	0.246442	2.38513
MYCL	2	9	0.246442	2.38513
MYRF	2	9	0.246442	2.38513
NBR1	2	9	0.246442	2.38513
NGEF	2	9	0.246442	2.38513
NPR3	2	9	0.246442	2.38513
OR51I2	2	9	0.246442	2.38513
PCYOX1	2	9	0.246442	2.38513
PDLIM5	2	9	0.246442	2.38513
PGLYRP4	2	9	0.246442	2.38513
PIK3C3	2	9	0.246442	2.38513
PSG7	2	9	0.246442	2.38513
RIN3	2	9	0.246442	2.38513
SASS6	2	9	0.246442	2.38513
SDCCAG3	2	9	0.246442	2.38513
SLC17A4	2	9	0.246442	2.38513
SLC20A1	2	9	0.246442	2.38513
SLC44A2	2	9	0.246442	2.38513
SLC6A18	2	9	0.246442	2.38513
STAT3	2	9	0.246442	2.38513
STK11IP	2	9	0.246442	2.38513
TDRKH	2	9	0.246442	2.38513
TMC2	2	9	0.246442	2.38513
TRIB2	2	9	0.246442	2.38513
UGT2B7	2	9	0.246442	2.38513
UNKL	2	9	0.246442	2.38513
VPS37B	2	9	0.246442	2.38513
WNT11	2	9	0.246442	2.38513
ZNF157	2	9	0.246442	2.38513
ZNF727	2	9	0.246442	2.38513
ZNF781	2	9	0.246442	2.38513
MYO15A	6	36	0.247313	1.84953
ABL2	0	23	0.248623	0
ADAM7	0	23	0.248623	0
ANKAR	0	23	0.248623	0
ATP7A	0	23	0.248623	0
ATRNL1	0	23	0.248623	0
ATXN2L	0	23	0.248623	0
CEP152	0	23	0.248623	0
CNTLN	0	23	0.248623	0
DROSHA	0	23	0.248623	0
HDX	0	23	0.248623	0
MAGEC3	0	23	0.248623	0
MAP4K4	0	23	0.248623	0
MCF2L2	0	23	0.248623	0
MRC1	0	23	0.248623	0
PCDHB5	0	23	0.248623	0
PCDHGB4	0	23	0.248623	0
PDGFRB	0	23	0.248623	0
PHRF1	0	23	0.248623	0
PLXNC1	0	23	0.248623	0
PRKCG	0	23	0.248623	0
SEMA3D	0	23	0.248623	0
SHROOM4	0	23	0.248623	0
SMC1A	0	23	0.248623	0
SNRNP200	0	23	0.248623	0
SRGAP1	0	23	0.248623	0
TBC1D9	0	23	0.248623	0
TUBA3C	0	23	0.248623	0
SYNE1	10	150	0.249533	0.628095
ATM	3	64	0.251518	0.461415
PCDH15	3	64	0.251518	0.461415
AMER1	3	65	0.251814	0.453362
DLC1	6	37	0.252446	1.79594
ARHGEF10	0	24	0.254247	0
ATP11C	0	24	0.254247	0
BTBD11	0	24	0.254247	0
CLASP1	0	24	0.254247	0
E2F7	0	24	0.254247	0
ITGA7	0	24	0.254247	0
KIF13B	0	24	0.254247	0
LRRCC1	0	24	0.254247	0
MAGEE1	0	24	0.254247	0
MASP1	0	24	0.254247	0
NLRP8	0	24	0.254247	0
PCDHA10	0	24	0.254247	0
PCDHGA3	0	24	0.254247	0
PRKCB	0	24	0.254247	0
SLCO6A1	0	24	0.254247	0
SYNPO2	0	24	0.254247	0
TRPM1	0	24	0.254247	0
TTK	0	24	0.254247	0
WDR35	0	24	0.254247	0
YTHDC2	0	24	0.254247	0
NHS	4	21	0.261599	2.0837
PCDHGA11	4	21	0.261599	2.0837
RBBP6	4	21	0.261599	2.0837
SCN2A	6	39	0.265649	1.6973
C9orf84	4	22	0.270527	1.98541
COL24A1	4	22	0.270527	1.98541
FAM47B	4	22	0.270527	1.98541
GCC2	4	22	0.270527	1.98541
KDM5A	4	22	0.270527	1.98541
KIAA0319	4	22	0.270527	1.98541
KIF21B	4	22	0.270527	1.98541
MTTP	4	22	0.270527	1.98541
KIF26B	6	40	0.273606	1.65165
ACADM	2	10	0.280202	2.14318
ACAP2	2	10	0.280202	2.14318
ADD1	2	10	0.280202	2.14318
ALG10B	2	10	0.280202	2.14318
AMICA1	2	10	0.280202	2.14318
AMY2B	2	10	0.280202	2.14318
ART5	2	10	0.280202	2.14318
ATXN7	2	10	0.280202	2.14318
BCO2	2	10	0.280202	2.14318
BLK	2	10	0.280202	2.14318
C4orf50	2	10	0.280202	2.14318
C6ORF165	2	10	0.280202	2.14318
CCDC138	2	10	0.280202	2.14318
CD96	2	10	0.280202	2.14318
CFB	2	10	0.280202	2.14318
CHPF	2	10	0.280202	2.14318
CHRNA1	2	10	0.280202	2.14318
CHST6	2	10	0.280202	2.14318
CKMT2	2	10	0.280202	2.14318
CLEC14A	2	10	0.280202	2.14318
COL23A1	2	10	0.280202	2.14318
CRYBB1	2	10	0.280202	2.14318
CTBP2	2	10	0.280202	2.14318
CWH43	2	10	0.280202	2.14318
CYP2A6	2	10	0.280202	2.14318
DLK1	2	10	0.280202	2.14318
DPPA2	2	10	0.280202	2.14318
EMILIN2	2	10	0.280202	2.14318
EPM2AIP1	2	10	0.280202	2.14318
FAM71C	2	10	0.280202	2.14318
FCN2	2	10	0.280202	2.14318
GABRB1	2	10	0.280202	2.14318
GALR1	2	10	0.280202	2.14318
GBP3	2	10	0.280202	2.14318
GP6	2	10	0.280202	2.14318
GPR155	2	10	0.280202	2.14318
GRK5	2	10	0.280202	2.14318
GZMA	2	10	0.280202	2.14318
HEXDC	2	10	0.280202	2.14318
HNRNPA3	2	10	0.280202	2.14318
HVCN1	2	10	0.280202	2.14318
IFT81	2	10	0.280202	2.14318
IGF2BP3	2	10	0.280202	2.14318
IKZF2	2	10	0.280202	2.14318
JPH2	2	10	0.280202	2.14318
KLHL31	2	10	0.280202	2.14318
KPNA4	2	10	0.280202	2.14318
LCA5L	2	10	0.280202	2.14318
LMOD2	2	10	0.280202	2.14318
LRRC14B	2	10	0.280202	2.14318
MNS1	2	10	0.280202	2.14318
MOK	2	10	0.280202	2.14318
MYSM1	2	10	0.280202	2.14318
NDE1	2	10	0.280202	2.14318
NOC3L	2	10	0.280202	2.14318
NR1H4	2	10	0.280202	2.14318
OR2G6	2	10	0.280202	2.14318
OR3A1	2	10	0.280202	2.14318
OR4N2	2	10	0.280202	2.14318
OR4Q3	2	10	0.280202	2.14318
OR4X1	2	10	0.280202	2.14318
PACRG	2	10	0.280202	2.14318
PCDP1	2	10	0.280202	2.14318
PDE6B	2	10	0.280202	2.14318
PI15	2	10	0.280202	2.14318
PICALM	2	10	0.280202	2.14318
RAI2	2	10	0.280202	2.14318
RNF113B	2	10	0.280202	2.14318
RNF169	2	10	0.280202	2.14318
SC5D	2	10	0.280202	2.14318
SCLT1	2	10	0.280202	2.14318
SEPT6	2	10	0.280202	2.14318
SHOC2	2	10	0.280202	2.14318
SIX1	2	10	0.280202	2.14318
SLC20A2	2	10	0.280202	2.14318
SLC2A2	2	10	0.280202	2.14318
SMG8	2	10	0.280202	2.14318
TIAL1	2	10	0.280202	2.14318
TRIM58	2	10	0.280202	2.14318
UGT2B10	2	10	0.280202	2.14318
VPS54	2	10	0.280202	2.14318
ZBTB4	2	10	0.280202	2.14318
ZFP42	2	10	0.280202	2.14318
ZNF300	2	10	0.280202	2.14318
ALS2	4	23	0.280885	1.89568
AR	4	23	0.280885	1.89568
[truncated: 16,422 more rows]

## Sheet: SE_CRC vs COCA
Hugo_Symbol	SE-CRC	COCA	pval	or
ZNF717	1	73	5.70342e-05	0.0610693
FRG1	0	55	0.000106114	0
MUC3A	0	51	0.0001928	0
MUC6	3	82	0.00034311	0.162896
KIAA2022	8	7	0.000375754	7.57868
DBF4	4	0	0.000425824	Inf
KCNJ12	0	46	0.000557455	0
ZSCAN5A	5	2	0.000968289	15.7015
FNDC3A	4	1	0.00189504	24.6163
ITGB2	4	1	0.00189504	24.6163
OR1M1	4	1	0.00189504	24.6163
SMAD3	6	5	0.00199803	7.65713
CCDC171	5	3	0.00229255	10.4559
LTBP2	7	8	0.00255913	5.66209
MUC2	2	61	0.0026852	0.157089
RP11-764K9.4	0	39	0.00281817	0
ALG11	3	0	0.00304286	Inf
CCDC86	3	0	0.00304286	Inf
OC90	3	0	0.00304286	Inf
PRKAR1B	3	0	0.00304286	Inf
SLC25A44	3	0	0.00304286	Inf
UBOX5	3	0	0.00304286	Inf
DYNC2H1	10	18	0.00330086	3.73333
HLA-DRB1	0	34	0.00459104	0
ALDH3A2	4	2	0.00506182	12.3119
ALPL	4	2	0.00506182	12.3119
MFN2	4	2	0.00506182	12.3119
SEMG2	4	2	0.00506182	12.3119
PTPRU	6	7	0.00583582	5.44342
RANBP2	6	7	0.00583582	5.44342
DPP10	7	10	0.00607336	4.50452
FRG2C	0	32	0.00749696	0
FRG1B	0	31	0.00766044	0
TNXB	7	11	0.00880684	4.08311
ANKRD18A	4	3	0.0105199	8.19857
BCL2	4	3	0.0105199	8.19857
CCDC160	4	3	0.0105199	8.19857
EVI5	4	3	0.0105199	8.19857
FOXD3	4	3	0.0105199	8.19857
PROKR2	4	3	0.0105199	8.19857
TDRD3	4	3	0.0105199	8.19857
TTLL13	4	3	0.0105199	8.19857
USP40	4	3	0.0105199	8.19857
ZNF34	4	3	0.0105199	8.19857
GOLGA6L2	1	41	0.0105372	0.124309
CATSPER2	3	1	0.010894	18.111
CD300LF	3	1	0.010894	18.111
CSH1	3	1	0.010894	18.111
ELOVL4	3	1	0.010894	18.111
KIF25	3	1	0.010894	18.111
KRTAP13-4	3	1	0.010894	18.111
METTL18	3	1	0.010894	18.111
NEIL2	3	1	0.010894	18.111
NONO	3	1	0.010894	18.111
OR7D4	3	1	0.010894	18.111
STMN2	3	1	0.010894	18.111
TRMT10C	3	1	0.010894	18.111
PLEC	0	30	0.0125674	0
RYR1	13	34	0.0131723	2.617
NMBR	5	6	0.0132528	5.19655
LRP2	11	27	0.0144113	2.71942
UNC80	10	23	0.0166136	2.87278
YLPM1	7	13	0.0168476	3.43371
CACNA2D2	4	4	0.0187472	6.13909
GALNT11	4	4	0.0187472	6.13909
IL17RC	4	4	0.0187472	6.13909
NPHP1	4	4	0.0187472	6.13909
OR2A14	4	4	0.0187472	6.13909
PCDH1	4	4	0.0187472	6.13909
RC3H1	4	4	0.0187472	6.13909
RHOBTB2	4	4	0.0187472	6.13909
RPL3L	4	4	0.0187472	6.13909
TAOK3	4	4	0.0187472	6.13909
THBD	4	4	0.0187472	6.13909
CDH10	6	10	0.0190047	3.77893
TAF1L	6	10	0.0190047	3.77893
DOCK10	5	7	0.020188	4.44307
EVC2	5	7	0.020188	4.44307
JAG2	5	7	0.020188	4.44307
FAM104B	0	26	0.0203164	0
HELZ2	0	26	0.0203164	0
TAS2R43	0	26	0.0203164	0
NBPF1	0	27	0.0204874	0
ACE2	2	0	0.0213622	Inf
AKAP17A	2	0	0.0213622	Inf
ANKRD7	2	0	0.0213622	Inf
ASMT	2	0	0.0213622	Inf
ATP6V1C1	2	0	0.0213622	Inf
C15orf43	2	0	0.0213622	Inf
C1orf189	2	0	0.0213622	Inf
C9orf147	2	0	0.0213622	Inf
CCDC90B	2	0	0.0213622	Inf
CLDN20	2	0	0.0213622	Inf
COLEC10	2	0	0.0213622	Inf
COQ3	2	0	0.0213622	Inf
DEFA5	2	0	0.0213622	Inf
DRAM2	2	0	0.0213622	Inf
EED	2	0	0.0213622	Inf
ETF1	2	0	0.0213622	Inf
FAHD2A	2	0	0.0213622	Inf
FAM153C	2	0	0.0213622	Inf
GTF2H1	2	0	0.0213622	Inf
GZMA	2	0	0.0213622	Inf
HAND1	2	0	0.0213622	Inf
HDGF	2	0	0.0213622	Inf
IGKV1-5	2	0	0.0213622	Inf
IZUMO3	2	0	0.0213622	Inf
KCNA10	2	0	0.0213622	Inf
KPNA4	2	0	0.0213622	Inf
MFSD2A	2	0	0.0213622	Inf
MICB	2	0	0.0213622	Inf
MORF4L1	2	0	0.0213622	Inf
N4BP2L1	2	0	0.0213622	Inf
NAGA	2	0	0.0213622	Inf
NDUFAF5	2	0	0.0213622	Inf
NEU1	2	0	0.0213622	Inf
NUFIP1	2	0	0.0213622	Inf
OPN5	2	0	0.0213622	Inf
PES1	2	0	0.0213622	Inf
PF4V1	2	0	0.0213622	Inf
PRADC1	2	0	0.0213622	Inf
PRAMEF17	2	0	0.0213622	Inf
PRKACB	2	0	0.0213622	Inf
RAI2	2	0	0.0213622	Inf
SAR1B	2	0	0.0213622	Inf
SH3GLB2	2	0	0.0213622	Inf
SIVA1	2	0	0.0213622	Inf
SKIV2L2	2	0	0.0213622	Inf
SLC50A1	2	0	0.0213622	Inf
SSMEM1	2	0	0.0213622	Inf
TFF3	2	0	0.0213622	Inf
TIGD1	2	0	0.0213622	Inf
TLE2	2	0	0.0213622	Inf
UPK2	2	0	0.0213622	Inf
ZDHHC9	2	0	0.0213622	Inf
PDE4DIP	0	28	0.0215284	0
ANKRD26	7	14	0.0223968	3.17841
ADAD1	3	2	0.0243924	9.05754
AKR1D1	3	2	0.0243924	9.05754
ARRDC4	3	2	0.0243924	9.05754
AURKC	3	2	0.0243924	9.05754
BIRC8	3	2	0.0243924	9.05754
C10orf2	3	2	0.0243924	9.05754
CCDC62	3	2	0.0243924	9.05754
FAM155B	3	2	0.0243924	9.05754
FBXW11	3	2	0.0243924	9.05754
FKBP4	3	2	0.0243924	9.05754
HIPK2	3	2	0.0243924	9.05754
JPH1	3	2	0.0243924	9.05754
KLF4	3	2	0.0243924	9.05754
MATN4	3	2	0.0243924	9.05754
NMT1	3	2	0.0243924	9.05754
NPR2	3	2	0.0243924	9.05754
OR7E24	3	2	0.0243924	9.05754
PRPF19	3	2	0.0243924	9.05754
RHCG	3	2	0.0243924	9.05754
SREK1	3	2	0.0243924	9.05754
TRIM24	3	2	0.0243924	9.05754
TRIM49B	3	2	0.0243924	9.05754
GRIK2	6	11	0.0260581	3.42507
SCN2A	6	11	0.0260581	3.42507
IGFN1	1	36	0.0261029	0.14434
PKHD1L1	9	21	0.0263122	2.785
B4GALNT3	5	8	0.0291581	3.87721
PEAK1	5	8	0.0291581	3.87721
SHCBP1L	5	8	0.0291581	3.87721
WDR17	5	8	0.0291581	3.87721
AEBP1	4	5	0.0300805	4.90114
ARHGAP42	4	5	0.0300805	4.90114
ATP1A2	4	5	0.0300805	4.90114
FAM47B	4	5	0.0300805	4.90114
GLRB	4	5	0.0300805	4.90114
MED23	4	5	0.0300805	4.90114
NHS	4	5	0.0300805	4.90114
OXR1	4	5	0.0300805	4.90114
SLC7A7	4	5	0.0300805	4.90114
TP53BP2	4	5	0.0300805	4.90114
APC	33	140	0.0329931	2.02568
PRSS3	0	24	0.0332742	0
EPPK1	0	25	0.0346616	0
PIK3CG	6	12	0.0346838	3.13007
DMD	9	23	0.0349118	2.52537
ABCC8	5	9	0.0403251	3.43655
AGBL1	5	9	0.0403251	3.43655
CDON	5	9	0.0403251	3.43655
CHD6	5	9	0.0403251	3.43655
DLEC1	5	9	0.0403251	3.43655
MED12	5	9	0.0403251	3.43655
MYO5A	5	9	0.0403251	3.43655
PCDHGB2	5	9	0.0403251	3.43655
TTC3	5	9	0.0403251	3.43655
UBN2	5	9	0.0403251	3.43655
MAGEC1	2	42	0.0407601	0.246531
ALOX5	3	3	0.043723	6.03247
C11orf30	3	3	0.043723	6.03247
C1orf43	3	3	0.043723	6.03247
CABP7	3	3	0.043723	6.03247
CDKL1	3	3	0.043723	6.03247
CDT1	3	3	0.043723	6.03247
CHD2	3	3	0.043723	6.03247
DDX49	3	3	0.043723	6.03247
DSG3	3	3	0.043723	6.03247
ENTPD5	3	3	0.043723	6.03247
EXOC3L1	3	3	0.043723	6.03247
FXR2	3	3	0.043723	6.03247
HGF	3	3	0.043723	6.03247
HSD17B6	3	3	0.043723	6.03247
IL17RA	3	3	0.043723	6.03247
PAPOLA	3	3	0.043723	6.03247
PLXDC2	3	3	0.043723	6.03247
PPFIA1	3	3	0.043723	6.03247
SLC26A7	3	3	0.043723	6.03247
SLC34A2	3	3	0.043723	6.03247
TBC1D2B	3	3	0.043723	6.03247
YY1AP1	3	3	0.043723	6.03247
ENC1	4	6	0.0447094	4.07478
KLHDC7A	4	6	0.0447094	4.07478
MTTP	4	6	0.0447094	4.07478
NLGN3	4	6	0.0447094	4.07478
NUP153	4	6	0.0447094	4.07478
PTPRN	4	6	0.0447094	4.07478
SLC38A10	4	6	0.0447094	4.07478
BRAF	8	20	0.0469832	2.54908
CADPS	5	10	0.0537928	3.08383
HEATR1	5	10	0.0537928	3.08383
SPATA31D1	5	10	0.0537928	3.08383
SPTAN1	5	10	0.0537928	3.08383
TACC2	5	10	0.0537928	3.08383
ANKRD36	0	21	0.0538772	0
BCLAF1	0	20	0.0541661	0
CNTN5	0	20	0.0541661	0
NPAP1	0	22	0.0556543	0
ACRBP	2	1	0.0580007	11.8539
ACTB	2	1	0.0580007	11.8539
AL033381.1	2	1	0.0580007	11.8539
ALDH3B1	2	1	0.0580007	11.8539
AMBN	2	1	0.0580007	11.8539
AMY2B	2	1	0.0580007	11.8539
APOH	2	1	0.0580007	11.8539
ASB7	2	1	0.0580007	11.8539
ASCL4	2	1	0.0580007	11.8539
ATP11B	2	1	0.0580007	11.8539
C6ORF165	2	1	0.0580007	11.8539
CASP9	2	1	0.0580007	11.8539
CCDC153	2	1	0.0580007	11.8539
CCNYL1	2	1	0.0580007	11.8539
CD40LG	2	1	0.0580007	11.8539
CDKL4	2	1	0.0580007	11.8539
CDKL5	2	1	0.0580007	11.8539
CELA1	2	1	0.0580007	11.8539
CLEC4G	2	1	0.0580007	11.8539
COX6C	2	1	0.0580007	11.8539
CPEB4	2	1	0.0580007	11.8539
CRBN	2	1	0.0580007	11.8539
CREB5	2	1	0.0580007	11.8539
CRYBA4	2	1	0.0580007	11.8539
CWH43	2	1	0.0580007	11.8539
DAK	2	1	0.0580007	11.8539
DCUN1D2	2	1	0.0580007	11.8539
DNAL1	2	1	0.0580007	11.8539
DNAL4	2	1	0.0580007	11.8539
DUXA	2	1	0.0580007	11.8539
EDEM1	2	1	0.0580007	11.8539
ETFDH	2	1	0.0580007	11.8539
FAM73B	2	1	0.0580007	11.8539
FDPS	2	1	0.0580007	11.8539
FHIT	2	1	0.0580007	11.8539
FOXRED1	2	1	0.0580007	11.8539
GIMAP7	2	1	0.0580007	11.8539
GLYATL1	2	1	0.0580007	11.8539
GMPR	2	1	0.0580007	11.8539
GNAO1	2	1	0.0580007	11.8539
GPAT2	2	1	0.0580007	11.8539
GRN	2	1	0.0580007	11.8539
GSK3B	2	1	0.0580007	11.8539
HNRNPA3	2	1	0.0580007	11.8539
IGF2BP3	2	1	0.0580007	11.8539
IL9R	2	1	0.0580007	11.8539
KATNAL2	2	1	0.0580007	11.8539
KDM7A	2	1	0.0580007	11.8539
KLF7	2	1	0.0580007	11.8539
KLHDC10	2	1	0.0580007	11.8539
KRT84	2	1	0.0580007	11.8539
KRTAP6-1	2	1	0.0580007	11.8539
MOK	2	1	0.0580007	11.8539
MYSM1	2	1	0.0580007	11.8539
NAA60	2	1	0.0580007	11.8539
NDE1	2	1	0.0580007	11.8539
NDUFA12	2	1	0.0580007	11.8539
NLK	2	1	0.0580007	11.8539
NOMO1	2	1	0.0580007	11.8539
NOSIP	2	1	0.0580007	11.8539
NOX1	2	1	0.0580007	11.8539
NPR3	2	1	0.0580007	11.8539
OR10H5	2	1	0.0580007	11.8539
OR2B6	2	1	0.0580007	11.8539
OR6A2	2	1	0.0580007	11.8539
PET112	2	1	0.0580007	11.8539
PEX19	2	1	0.0580007	11.8539
PGAP2	2	1	0.0580007	11.8539
PIGU	2	1	0.0580007	11.8539
PPOX	2	1	0.0580007	11.8539
PSMC1	2	1	0.0580007	11.8539
PSTK	2	1	0.0580007	11.8539
PTPN22	2	1	0.0580007	11.8539
PTPRCAP	2	1	0.0580007	11.8539
QTRTD1	2	1	0.0580007	11.8539
RANBP6	2	1	0.0580007	11.8539
RHOBTB3	2	1	0.0580007	11.8539
RNF169	2	1	0.0580007	11.8539
RNF170	2	1	0.0580007	11.8539
RP11-10J21.3	2	1	0.0580007	11.8539
SBSN	2	1	0.0580007	11.8539
SC5D	2	1	0.0580007	11.8539
SDCCAG3	2	1	0.0580007	11.8539
SEPT6	2	1	0.0580007	11.8539
SIAE	2	1	0.0580007	11.8539
SLC16A4	2	1	0.0580007	11.8539
SLC2A2	2	1	0.0580007	11.8539
SLC30A1	2	1	0.0580007	11.8539
SLC35A1	2	1	0.0580007	11.8539
SLC35F5	2	1	0.0580007	11.8539
SMAP1	2	1	0.0580007	11.8539
SNRNP35	2	1	0.0580007	11.8539
SNRNP40	2	1	0.0580007	11.8539
SP2	2	1	0.0580007	11.8539
SPATA31A1	2	1	0.0580007	11.8539
STAP2	2	1	0.0580007	11.8539
STAT4	2	1	0.0580007	11.8539
TAS2R41	2	1	0.0580007	11.8539
TCEA1	2	1	0.0580007	11.8539
TCEAL4	2	1	0.0580007	11.8539
TEAD2	2	1	0.0580007	11.8539
THG1L	2	1	0.0580007	11.8539
TIAL1	2	1	0.0580007	11.8539
TMEM139	2	1	0.0580007	11.8539
TMIGD1	2	1	0.0580007	11.8539
TPRKB	2	1	0.0580007	11.8539
TREML4	2	1	0.0580007	11.8539
TRIM38	2	1	0.0580007	11.8539
UBXN2B	2	1	0.0580007	11.8539
VDR	2	1	0.0580007	11.8539
VSIG2	2	1	0.0580007	11.8539
WDR78	2	1	0.0580007	11.8539
WNT11	2	1	0.0580007	11.8539
YRDC	2	1	0.0580007	11.8539
ZCCHC2	2	1	0.0580007	11.8539
ZNF239	2	1	0.0580007	11.8539
ZNF383	2	1	0.0580007	11.8539
ZNF736	2	1	0.0580007	11.8539
ZNF781	2	1	0.0580007	11.8539
BTAF1	4	7	0.0626847	3.48338
C9orf84	4	7	0.0626847	3.48338
F10	4	7	0.0626847	3.48338
KIAA0319	4	7	0.0626847	3.48338
KIAA1432	4	7	0.0626847	3.48338
LRCH1	4	7	0.0626847	3.48338
MTUS2	4	7	0.0626847	3.48338
MYBPC2	4	7	0.0626847	3.48338
PDE11A	4	7	0.0626847	3.48338
PLD2	4	7	0.0626847	3.48338
RAPGEF6	4	7	0.0626847	3.48338
SLITRK1	4	7	0.0626847	3.48338
ZMYM6	4	7	0.0626847	3.48338
CELSR1	1	30	0.0633037	0.177185
AGPAT4	3	4	0.0686253	4.51679
ALB	3	4	0.0686253	4.51679
ARMC2	3	4	0.0686253	4.51679
ASB2	3	4	0.0686253	4.51679
BTNL2	3	4	0.0686253	4.51679
CAND1	3	4	0.0686253	4.51679
CCDC11	3	4	0.0686253	4.51679
DNAAF1	3	4	0.0686253	4.51679
FAM184A	3	4	0.0686253	4.51679
FAM188B	3	4	0.0686253	4.51679
FASTKD3	3	4	0.0686253	4.51679
FGGY	3	4	0.0686253	4.51679
FYB	3	4	0.0686253	4.51679
GUCY1B3	3	4	0.0686253	4.51679
IL18RAP	3	4	0.0686253	4.51679
INTS2	3	4	0.0686253	4.51679
KCNK18	3	4	0.0686253	4.51679
KLHL4	3	4	0.0686253	4.51679
LRGUK	3	4	0.0686253	4.51679
ME3	3	4	0.0686253	4.51679
MPP2	3	4	0.0686253	4.51679
MRE11A	3	4	0.0686253	4.51679
NOL6	3	4	0.0686253	4.51679
NUMB	3	4	0.0686253	4.51679
OR10G7	3	4	0.0686253	4.51679
OR4P4	3	4	0.0686253	4.51679
OR51G1	3	4	0.0686253	4.51679
P2RY10	3	4	0.0686253	4.51679
PCSK1	3	4	0.0686253	4.51679
PLCB4	3	4	0.0686253	4.51679
PPFIBP2	3	4	0.0686253	4.51679
PPP6R2	3	4	0.0686253	4.51679
SH3RF3	3	4	0.0686253	4.51679
STRA6	3	4	0.0686253	4.51679
TAGAP	3	4	0.0686253	4.51679
TBX5	3	4	0.0686253	4.51679
TLL2	3	4	0.0686253	4.51679
TLR3	3	4	0.0686253	4.51679
USP9Y	3	4	0.0686253	4.51679
VIT	3	4	0.0686253	4.51679
ZNF114	3	4	0.0686253	4.51679
C2orf71	5	11	0.0696055	2.79505
EP400	5	11	0.0696055	2.79505
INADL	5	11	0.0696055	2.79505
PCNXL2	5	11	0.0696055	2.79505
BDP1	4	8	0.083933	3.03955
GCC2	4	8	0.083933	3.03955
MATN2	4	8	0.083933	3.03955
PCDHGA11	4	8	0.083933	3.03955
PLCE1	4	8	0.083933	3.03955
PLXNB1	4	8	0.083933	3.03955
PTPN14	4	8	0.083933	3.03955
RGS22	4	8	0.083933	3.03955
TTLL4	4	8	0.083933	3.03955
ZFPM2	4	8	0.083933	3.03955
ZNF518B	4	8	0.083933	3.03955
ASPM	0	18	0.0870386	0
C16orf3	0	18	0.0870386	0
FAM83H	0	18	0.0870386	0
GPRIN2	0	18	0.0870386	0
MYO18A	0	18	0.0870386	0
NEURL4	0	18	0.0870386	0
PCDHA4	0	18	0.0870386	0
SPHKAP	0	18	0.0870386	0
TAS2R19	0	18	0.0870386	0
CHD9	5	12	0.0877502	2.55418
HUWE1	0	19	0.0892027	0
PCDHA2	0	19	0.0892027	0
SDK2	0	19	0.0892027	0
MUC4	6	67	0.0939627	0.454602
ANKRD36C	1	27	0.0971484	0.199077
SPEG	1	27	0.0971484	0.199077
OR4C5	1	28	0.0976466	0.191259
ABCA3	3	5	0.0985522	3.60548
ABR	3	5	0.0985522	3.60548
ALX4	3	5	0.0985522	3.60548
AMPD1	3	5	0.0985522	3.60548
ANAPC1	3	5	0.0985522	3.60548
ANKDD1A	3	5	0.0985522	3.60548
ARFGEF2	3	5	0.0985522	3.60548
ARHGAP28	3	5	0.0985522	3.60548
CCDC85A	3	5	0.0985522	3.60548
CNTRL	3	5	0.0985522	3.60548
COMP	3	5	0.0985522	3.60548
DDX21	3	5	0.0985522	3.60548
DDX46	3	5	0.0985522	3.60548
EDEM2	3	5	0.0985522	3.60548
ENPEP	3	5	0.0985522	3.60548
EPHB2	3	5	0.0985522	3.60548
EPHB6	3	5	0.0985522	3.60548
ERC2	3	5	0.0985522	3.60548
ESR1	3	5	0.0985522	3.60548
EXOC3L2	3	5	0.0985522	3.60548
FAM111B	3	5	0.0985522	3.60548
GGA1	3	5	0.0985522	3.60548
GLB1L3	3	5	0.0985522	3.60548
GRSF1	3	5	0.0985522	3.60548
GRXCR1	3	5	0.0985522	3.60548
HDAC3	3	5	0.0985522	3.60548
HIP1R	3	5	0.0985522	3.60548
HIPK1	3	5	0.0985522	3.60548
HSPA4	3	5	0.0985522	3.60548
IL7R	3	5	0.0985522	3.60548
KIAA1731	3	5	0.0985522	3.60548
KLHL23	3	5	0.0985522	3.60548
KRT71	3	5	0.0985522	3.60548
KRT73	3	5	0.0985522	3.60548
LIPC	3	5	0.0985522	3.60548
LRBA	3	5	0.0985522	3.60548
MX1	3	5	0.0985522	3.60548
NPAS2	3	5	0.0985522	3.60548
NSMAF	3	5	0.0985522	3.60548
NTN3	3	5	0.0985522	3.60548
NTSR1	3	5	0.0985522	3.60548
PACS1	3	5	0.0985522	3.60548
PDS5B	3	5	0.0985522	3.60548
PFKFB2	3	5	0.0985522	3.60548
RMDN2	3	5	0.0985522	3.60548
RPGR	3	5	0.0985522	3.60548
SCAND3	3	5	0.0985522	3.60548
SEL1L3	3	5	0.0985522	3.60548
SEZ6L	3	5	0.0985522	3.60548
SOS1	3	5	0.0985522	3.60548
SPHK2	3	5	0.0985522	3.60548
TMEM201	3	5	0.0985522	3.60548
TSPYL6	3	5	0.0985522	3.60548
TYR	3	5	0.0985522	3.60548
USP8	3	5	0.0985522	3.60548
XRN1	3	5	0.0985522	3.60548
ZNF808	3	5	0.0985522	3.60548
ACTR10	2	2	0.105107	5.93019
ADRBK2	2	2	0.105107	5.93019
AJUBA	2	2	0.105107	5.93019
AK7	2	2	0.105107	5.93019
AK8	2	2	0.105107	5.93019
ALS2CL	2	2	0.105107	5.93019
AMELX	2	2	0.105107	5.93019
ANKRD55	2	2	0.105107	5.93019
ANO6	2	2	0.105107	5.93019
ANXA10	2	2	0.105107	5.93019
ART4	2	2	0.105107	5.93019
ASB17	2	2	0.105107	5.93019
ATAD1	2	2	0.105107	5.93019
B3GAT2	2	2	0.105107	5.93019
BAG4	2	2	0.105107	5.93019
BBS7	2	2	0.105107	5.93019
BRMS1L	2	2	0.105107	5.93019
C2CD2L	2	2	0.105107	5.93019
C3orf70	2	2	0.105107	5.93019
C8orf58	2	2	0.105107	5.93019
CALCRL	2	2	0.105107	5.93019
CATSPER4	2	2	0.105107	5.93019
CCDC94	2	2	0.105107	5.93019
CD5L	2	2	0.105107	5.93019
CD96	2	2	0.105107	5.93019
CELF6	2	2	0.105107	5.93019
CFB	2	2	0.105107	5.93019
CHAF1B	2	2	0.105107	5.93019
CHMP2A	2	2	0.105107	5.93019
CHRNB3	2	2	0.105107	5.93019
CHST5	2	2	0.105107	5.93019
CLEC4M	2	2	0.105107	5.93019
CNGA2	2	2	0.105107	5.93019
COX18	2	2	0.105107	5.93019
CSNK1D	2	2	0.105107	5.93019
CUL4A	2	2	0.105107	5.93019
DACH1	2	2	0.105107	5.93019
DALRD3	2	2	0.105107	5.93019
DBH	2	2	0.105107	5.93019
DDO	2	2	0.105107	5.93019
DDX6	2	2	0.105107	5.93019
DHRS9	2	2	0.105107	5.93019
DOK5	2	2	0.105107	5.93019
DPPA2	2	2	0.105107	5.93019
EPS8	2	2	0.105107	5.93019
ERVMER34-1	2	2	0.105107	5.93019
ESCO2	2	2	0.105107	5.93019
F2RL1	2	2	0.105107	5.93019
FAM160B1	2	2	0.105107	5.93019
FAM170A	2	2	0.105107	5.93019
FAM171A2	2	2	0.105107	5.93019
FAM188B2	2	2	0.105107	5.93019
FAM192A	2	2	0.105107	5.93019
FAP	2	2	0.105107	5.93019
FBXL8	2	2	0.105107	5.93019
FBXO6	2	2	0.105107	5.93019
FCRLB	2	2	0.105107	5.93019
FOLR3	2	2	0.105107	5.93019
FOXL1	2	2	0.105107	5.93019
FRMD5	2	2	0.105107	5.93019
FZD4	2	2	0.105107	5.93019
GBP3	2	2	0.105107	5.93019
GLCCI1	2	2	0.105107	5.93019
GNL3	2	2	0.105107	5.93019
GPATCH1	2	2	0.105107	5.93019
GPC2	2	2	0.105107	5.93019
GPT2	2	2	0.105107	5.93019
GSX2	2	2	0.105107	5.93019
GTF3C4	2	2	0.105107	5.93019
GUCY2F	2	2	0.105107	5.93019
HELLS	2	2	0.105107	5.93019
HERPUD2	2	2	0.105107	5.93019
HHATL	2	2	0.105107	5.93019
HMBOX1	2	2	0.105107	5.93019
HMOX2	2	2	0.105107	5.93019
HNRNPDL	2	2	0.105107	5.93019
HOMER3	2	2	0.105107	5.93019
HSPA5	2	2	0.105107	5.93019
HSPA8	2	2	0.105107	5.93019
HTR1B	2	2	0.105107	5.93019
IFI44	2	2	0.105107	5.93019
IL20	2	2	0.105107	5.93019
KCTD10	2	2	0.105107	5.93019
KIF5B	2	2	0.105107	5.93019
KLC1	2	2	0.105107	5.93019
L1TD1	2	2	0.105107	5.93019
LAMP3	2	2	0.105107	5.93019
LCORL	2	2	0.105107	5.93019
LIM2	2	2	0.105107	5.93019
LIN54	2	2	0.105107	5.93019
LIN7A	2	2	0.105107	5.93019
MAP3K15	2	2	0.105107	5.93019
MC2R	2	2	0.105107	5.93019
MGAT4B	2	2	0.105107	5.93019
MRPS22	2	2	0.105107	5.93019
MYCL	2	2	0.105107	5.93019
NCAPH2	2	2	0.105107	5.93019
NOM1	2	2	0.105107	5.93019
NR1H4	2	2	0.105107	5.93019
NT5E	2	2	0.105107	5.93019
ONECUT1	2	2	0.105107	5.93019
OPA1	2	2	0.105107	5.93019
OR51S1	2	2	0.105107	5.93019
OR56A4	2	2	0.105107	5.93019
OR6C70	2	2	0.105107	5.93019
OTX1	2	2	0.105107	5.93019
P4HA1	2	2	0.105107	5.93019
PACRG	2	2	0.105107	5.93019
PAH	2	2	0.105107	5.93019
PAX1	2	2	0.105107	5.93019
PCYOX1	2	2	0.105107	5.93019
PDLIM4	2	2	0.105107	5.93019
PIGC	2	2	0.105107	5.93019
PPAT	2	2	0.105107	5.93019
PPP1R3C	2	2	0.105107	5.93019
PRPH2	2	2	0.105107	5.93019
PTPLAD1	2	2	0.105107	5.93019
PTPRJ	2	2	0.105107	5.93019
PVRL1	2	2	0.105107	5.93019
RAB40A	2	2	0.105107	5.93019
RAD51D	2	2	0.105107	5.93019
RBFOX3	2	2	0.105107	5.93019
REPS2	2	2	0.105107	5.93019
RMND1	2	2	0.105107	5.93019
RNF31	2	2	0.105107	5.93019
RP9	2	2	0.105107	5.93019
RPL22	2	2	0.105107	5.93019
RUFY2	2	2	0.105107	5.93019
RUNX2	2	2	0.105107	5.93019
SCD5	2	2	0.105107	5.93019
SCRN1	2	2	0.105107	5.93019
SF3B3	2	2	0.105107	5.93019
SHOC2	2	2	0.105107	5.93019
SLAMF1	2	2	0.105107	5.93019
SLAMF6	2	2	0.105107	5.93019
SLC15A2	2	2	0.105107	5.93019
SLC25A6	2	2	0.105107	5.93019
SLC6A18	2	2	0.105107	5.93019
SMEK2	2	2	0.105107	5.93019
SPAG4	2	2	0.105107	5.93019
STK10	2	2	0.105107	5.93019
STK32C	2	2	0.105107	5.93019
SULT1C2	2	2	0.105107	5.93019
SULT6B1	2	2	0.105107	5.93019
TAP2	2	2	0.105107	5.93019
TBX20	2	2	0.105107	5.93019
TGFB1I1	2	2	0.105107	5.93019
TGFB2	2	2	0.105107	5.93019
THAP6	2	2	0.105107	5.93019
TMEM43	2	2	0.105107	5.93019
TMPRSS4	2	2	0.105107	5.93019
TNFRSF10B	2	2	0.105107	5.93019
TOM1	2	2	0.105107	5.93019
TRAFD1	2	2	0.105107	5.93019
TRIM51	2	2	0.105107	5.93019
TRIM64C	2	2	0.105107	5.93019
TRIM66	2	2	0.105107	5.93019
TTC23	2	2	0.105107	5.93019
TUBA1A	2	2	0.105107	5.93019
UGT2B10	2	2	0.105107	5.93019
VN1R2	2	2	0.105107	5.93019
VPS37B	2	2	0.105107	5.93019
WARS2	2	2	0.105107	5.93019
WDHD1	2	2	0.105107	5.93019
ZDHHC16	2	2	0.105107	5.93019
ZFP69	2	2	0.105107	5.93019
ZNF107	2	2	0.105107	5.93019
ZNF23	2	2	0.105107	5.93019
ZNF302	2	2	0.105107	5.93019
ZNF320	2	2	0.105107	5.93019
ZNF385A	2	2	0.105107	5.93019
ZNF711	2	2	0.105107	5.93019
ZRSR1	2	2	0.105107	5.93019
ZWILCH	2	2	0.105107	5.93019
AR	4	9	0.108277	2.69421
BCHE	4	9	0.108277	2.69421
BRWD3	4	9	0.108277	2.69421
C12orf55	4	9	0.108277	2.69421
F13B	4	9	0.108277	2.69421
LAMB4	4	9	0.108277	2.69421
PCDHA7	4	9	0.108277	2.69421
ROCK2	4	9	0.108277	2.69421
SCN7A	4	9	0.108277	2.69421
SULF2	4	9	0.108277	2.69421
TMEM2	4	9	0.108277	2.69421
TMPRSS15	4	9	0.108277	2.69421
TSC1	4	9	0.108277	2.69421
ZNF804B	4	9	0.108277	2.69421
ABCC12	3	6	0.132788	2.99712
ACIN1	3	6	0.132788	2.99712
ADAMTSL2	3	6	0.132788	2.99712
AFF4	3	6	0.132788	2.99712
AGAP2	3	6	0.132788	2.99712
AP1G1	3	6	0.132788	2.99712
ARAP3	3	6	0.132788	2.99712
ASIC5	3	6	0.132788	2.99712
BCAS3	3	6	0.132788	2.99712
CALHM3	3	6	0.132788	2.99712
CENPJ	3	6	0.132788	2.99712
CFHR4	3	6	0.132788	2.99712
CLCNKA	3	6	0.132788	2.99712
COCH	3	6	0.132788	2.99712
COL1A1	3	6	0.132788	2.99712
DOCK11	3	6	0.132788	2.99712
EHBP1L1	3	6	0.132788	2.99712
FAM71A	3	6	0.132788	2.99712
FBXO30	3	6	0.132788	2.99712
FILIP1	3	6	0.132788	2.99712
GEN1	3	6	0.132788	2.99712
GPR27	3	6	0.132788	2.99712
GRIK5	3	6	0.132788	2.99712
HK1	3	6	0.132788	2.99712
KCNG1	3	6	0.132788	2.99712
KCNH2	3	6	0.132788	2.99712
LRRTM4	3	6	0.132788	2.99712
MARCO	3	6	0.132788	2.99712
MEGF10	3	6	0.132788	2.99712
MFGE8	3	6	0.132788	2.99712
MICAL2	3	6	0.132788	2.99712
MYH3	3	6	0.132788	2.99712
MYOD1	3	6	0.132788	2.99712
NAP1L3	3	6	0.132788	2.99712
NRP1	3	6	0.132788	2.99712
PC	3	6	0.132788	2.99712
PCDH11X	3	6	0.132788	2.99712
PDE6A	3	6	0.132788	2.99712
PUS7	3	6	0.132788	2.99712
RNF20	3	6	0.132788	2.99712
SART3	3	6	0.132788	2.99712
SIN3A	3	6	0.132788	2.99712
SMARCAD1	3	6	0.132788	2.99712
SYCP1	3	6	0.132788	2.99712
TEX15	3	6	0.132788	2.99712
TFAP2B	3	6	0.132788	2.99712
TSHZ2	3	6	0.132788	2.99712
TTC18	3	6	0.132788	2.99712
TUBB4A	3	6	0.132788	2.99712
ZNF415	3	6	0.132788	2.99712
ADAMTS7	4	10	0.135458	2.41732
ALS2	4	10	0.135458	2.41732
C1orf94	4	10	0.135458	2.41732
CACNA2D1	4	10	0.135458	2.41732
CDHR2	4	10	0.135458	2.41732
CNTN1	4	10	0.135458	2.41732
CRB1	4	10	0.135458	2.41732
GRM4	4	10	0.135458	2.41732
IRS4	4	10	0.135458	2.41732
KCNT2	4	10	0.135458	2.41732
KIF7	4	10	0.135458	2.41732
MROH2B	4	10	0.135458	2.41732
PCDHA9	4	10	0.135458	2.41732
RBBP6	4	10	0.135458	2.41732
SFSWAP	4	10	0.135458	2.41732
TRANK1	4	10	0.135458	2.41732
ZFP36L2	4	10	0.135458	2.41732
ADCY8	0	15	0.140427	0
ATRX	0	15	0.140427	0
DUOX2	0	15	0.140427	0
GCN1L1	0	15	0.140427	0
GLI2	0	15	0.140427	0
HKR1	0	15	0.140427	0
HLA-DRB5	0	15	0.140427	0
KIAA0556	0	15	0.140427	0
LAMA4	0	15	0.140427	0
MLLT4	0	15	0.140427	0
PLCL1	0	15	0.140427	0
PRIM2	0	15	0.140427	0
DNAH5	9	29	0.141034	1.96098
CNTN6	6	18	0.142089	2.04664
COL6A5	6	18	0.142089	2.04664
ADAMTS10	0	16	0.142891	0
ADAMTS12	0	16	0.142891	0
CHD4	0	16	0.142891	0
CNTLN	0	16	0.142891	0
MN1	0	16	0.142891	0
NOS3	0	16	0.142891	0
OR9G1	0	16	0.142891	0
PTCHD2	0	16	0.142891	0
PTPN21	0	16	0.142891	0
RBMXL3	0	16	0.142891	0
TAS2R31	0	16	0.142891	0
TEKT4	0	16	0.142891	0
ZNF462	0	16	0.142891	0
ABHD2	1	0	0.147399	Inf
AC019294.1	1	0	0.147399	Inf
AC096644.1	1	0	0.147399	Inf
AC103801.2	1	0	0.147399	Inf
ACYP1	1	0	0.147399	Inf
ADI1	1	0	0.147399	Inf
ADIG	1	0	0.147399	Inf
ADPRM	1	0	0.147399	Inf
ALDH3A1	1	0	0.147399	Inf
ALX3	1	0	0.147399	Inf
ANGPTL7	1	0	0.147399	Inf
ANKRD22	1	0	0.147399	Inf
ANXA11	1	0	0.147399	Inf
ANXA9	1	0	0.147399	Inf
AP000758.1	1	0	0.147399	Inf
AP2M1	1	0	0.147399	Inf
ARL10	1	0	0.147399	Inf
ARL4C	1	0	0.147399	Inf
ARL8B	1	0	0.147399	Inf
ATG5	1	0	0.147399	Inf
ATOH8	1	0	0.147399	Inf
ATP4B	1	0	0.147399	Inf
ATP6V0E1	1	0	0.147399	Inf
ATP6V1E2	1	0	0.147399	Inf
ATP6V1G2	1	0	0.147399	Inf
BACE1	1	0	0.147399	Inf
BET1	1	0	0.147399	Inf
BOD1	1	0	0.147399	Inf
BRMS1	1	0	0.147399	Inf
C10orf131	1	0	0.147399	Inf
C11orf42	1	0	0.147399	Inf
C16orf52	1	0	0.147399	Inf
C1orf195	1	0	0.147399	Inf
C1orf213	1	0	0.147399	Inf
C20orf196	1	0	0.147399	Inf
C2orf83	1	0	0.147399	Inf
C4orf36	1	0	0.147399	Inf
C5orf17	1	0	0.147399	Inf
C6orf223	1	0	0.147399	Inf
C8orf31	1	0	0.147399	Inf
C9orf92	1	0	0.147399	Inf
CACNB1	1	0	0.147399	Inf
CALM1	1	0	0.147399	Inf
CALML4	1	0	0.147399	Inf
CAPZA1	1	0	0.147399	Inf
CBWD2	1	0	0.147399	Inf
CBX6	1	0	0.147399	Inf
CCDC117	1	0	0.147399	Inf
CCDC182	1	0	0.147399	Inf
CCDC79	1	0	0.147399	Inf
CCL25	1	0	0.147399	Inf
CCSER2	1	0	0.147399	Inf
CD59	1	0	0.147399	Inf
CDKN2A	1	0	0.147399	Inf
CDKN3	1	0	0.147399	Inf
CEBPZ-AS1	1	0	0.147399	Inf
CENPQ	1	0	0.147399	Inf
CFL1	1	0	0.147399	Inf
CHI3L1	1	0	0.147399	Inf
CHP1	1	0	0.147399	Inf
CHST14	1	0	0.147399	Inf
CIDEC	1	0	0.147399	Inf
CKMT1B	1	0	0.147399	Inf
CLDN11	1	0	0.147399	Inf
CLDN15	1	0	0.147399	Inf
CLDN5	1	0	0.147399	Inf
CLDN6	1	0	0.147399	Inf
CLN6	1	0	0.147399	Inf
CLRN1	1	0	0.147399	Inf
CMC1	1	0	0.147399	Inf
COPRS	1	0	0.147399	Inf
CPLX2	1	0	0.147399	Inf
CRLF2	1	0	0.147399	Inf
CSN2	1	0	0.147399	Inf
CSNK2A3	1	0	0.147399	Inf
CTAGE6	1	0	0.147399	Inf
CTC-236F12.4	1	0	0.147399	Inf
CTHRC1	1	0	0.147399	Inf
CTSH	1	0	0.147399	Inf
CUTA	1	0	0.147399	Inf
CXCL17	1	0	0.147399	Inf
CXCL3	1	0	0.147399	Inf
CXCL9	1	0	0.147399	Inf
CYB5A	1	0	0.147399	Inf
CYBB	1	0	0.147399	Inf
DCX	1	0	0.147399	Inf
DEDD	1	0	0.147399	Inf
DEFB118	1	0	0.147399	Inf
DEFB119	1	0	0.147399	Inf
DEFB125	1	0	0.147399	Inf
DENND2D	1	0	0.147399	Inf
DGAT2L6	1	0	0.147399	Inf
DGCR6L	1	0	0.147399	Inf
DHFR	1	0	0.147399	Inf
DKFZP434O1614	1	0	0.147399	Inf
DKFZP667F0711	1	0	0.147399	Inf
DLX1	1	0	0.147399	Inf
DNAJA1	1	0	0.147399	Inf
DNAJB12	1	0	0.147399	Inf
DNAJC22	1	0	0.147399	Inf
DNAJC24	1	0	0.147399	Inf
DNPH1	1	0	0.147399	Inf
DPH5	1	0	0.147399	Inf
DPY30	1	0	0.147399	Inf
DYNLT1	1	0	0.147399	Inf
E2F5	1	0	0.147399	Inf
EMP2	1	0	0.147399	Inf
EN1	1	0	0.147399	Inf
ENOPH1	1	0	0.147399	Inf
EPOR	1	0	0.147399	Inf
EPT1	1	0	0.147399	Inf
ERICH2	1	0	0.147399	Inf
ERLIN2	1	0	0.147399	Inf
ETHE1	1	0	0.147399	Inf
ETS1	1	0	0.147399	Inf
EXOSC7	1	0	0.147399	Inf
F11R	1	0	0.147399	Inf
FABP5	1	0	0.147399	Inf
FABP7	1	0	0.147399	Inf
FAM132A	1	0	0.147399	Inf
FAM168A	1	0	0.147399	Inf
FAM175A	1	0	0.147399	Inf
FAM183A	1	0	0.147399	Inf
FAM19A1	1	0	0.147399	Inf
FAM219A	1	0	0.147399	Inf
FAM96A	1	0	0.147399	Inf
FANCD2OS	1	0	0.147399	Inf
FASLG	1	0	0.147399	Inf
FBXW2	1	0	0.147399	Inf
FJX1	1	0	0.147399	Inf
FNTA	1	0	0.147399	Inf
FUT11	1	0	0.147399	Inf
FUT2	1	0	0.147399	Inf
FUZ	1	0	0.147399	Inf
FYTTD1	1	0	0.147399	Inf
GALM	1	0	0.147399	Inf
GAP43	1	0	0.147399	Inf
GAPDH	1	0	0.147399	Inf
GATSL3	1	0	0.147399	Inf
GEMIN6	1	0	0.147399	Inf
GJB2	1	0	0.147399	Inf
GLS2	1	0	0.147399	Inf
GLTSCR1L	1	0	0.147399	Inf
GNA13	1	0	0.147399	Inf
GNB1	1	0	0.147399	Inf
GOLGA6L6	1	0	0.147399	Inf
GPI	1	0	0.147399	Inf
GSTA4	1	0	0.147399	Inf
GTF2H2C	1	0	0.147399	Inf
GXYLT2	1	0	0.147399	Inf
HAUS7	1	0	0.147399	Inf
HEBP1	1	0	0.147399	Inf
HHEX	1	0	0.147399	Inf
HHLA3	1	0	0.147399	Inf
HIGD1B	1	0	0.147399	Inf
HIST1H2AM	1	0	0.147399	Inf
HIST1H2BH	1	0	0.147399	Inf
HIST1H3F	1	0	0.147399	Inf
HLA-DQB2	1	0	0.147399	Inf
HLA-DRA	1	0	0.147399	Inf
HLA-E	1	0	0.147399	Inf
HLA-G	1	0	0.147399	Inf
HMGB1	1	0	0.147399	Inf
HOXA9	1	0	0.147399	Inf
HOXB6	1	0	0.147399	Inf
HPD	1	0	0.147399	Inf
HSD11B2	1	0	0.147399	Inf
HSD17B8	1	0	0.147399	Inf
HSPB3	1	0	0.147399	Inf
IGKV1D-8	1	0	0.147399	Inf
IGKV3D-11	1	0	0.147399	Inf
IGLV2-11	1	0	0.147399	Inf
IGLV7-46	1	0	0.147399	Inf
INTS12	1	0	0.147399	Inf
IQCB1	1	0	0.147399	Inf
JAZF1	1	0	0.147399	Inf
KCTD9	1	0	0.147399	Inf
KDELR1	1	0	0.147399	Inf
KDELR3	1	0	0.147399	Inf
KIAA0040	1	0	0.147399	Inf
KLRB1	1	0	0.147399	Inf
KNSTRN	1	0	0.147399	Inf
KRT8	1	0	0.147399	Inf
KRTDAP	1	0	0.147399	Inf
KXD1	1	0	0.147399	Inf
LACRT	1	0	0.147399	Inf
LAIR2	1	0	0.147399	Inf
LAMTOR3	1	0	0.147399	Inf
LCE1C	1	0	0.147399	Inf
LCE2C	1	0	0.147399	Inf
LCE4A	1	0	0.147399	Inf
LCMT1	1	0	0.147399	Inf
LCMT2	1	0	0.147399	Inf
LEMD1	1	0	0.147399	Inf
LGALS12	1	0	0.147399	Inf
LHFPL1	1	0	0.147399	Inf
LIPJ	1	0	0.147399	Inf
LMO1	1	0	0.147399	Inf
LPAR2	1	0	0.147399	Inf
LRRC39	1	0	0.147399	Inf
LSM12	1	0	0.147399	Inf
LUZP6	1	0	0.147399	Inf
LY6G5C	1	0	0.147399	Inf
LYPLA1	1	0	0.147399	Inf
MAD2L1BP	1	0	0.147399	Inf
MAGOH	1	0	0.147399	Inf
MBTPS2	1	0	0.147399	Inf
MCCD1	1	0	0.147399	Inf
MED28	1	0	0.147399	Inf
MEGT1	1	0	0.147399	Inf
MLX	1	0	0.147399	Inf
MLYCD	1	0	0.147399	Inf
MOB1A	1	0	0.147399	Inf
MOCS2	1	0	0.147399	Inf
MOSPD1	1	0	0.147399	Inf
MRPL35	1	0	0.147399	Inf
MRPL43	1	0	0.147399	Inf
MRPL49	1	0	0.147399	Inf
MRPS16	1	0	0.147399	Inf
MRPS27	1	0	0.147399	Inf
MS4A6A	1	0	0.147399	Inf
MSL3	1	0	0.147399	Inf
NAP1L4	1	0	0.147399	Inf
NAT1	1	0	0.147399	Inf
NDUFA1	1	0	0.147399	Inf
NDUFB3	1	0	0.147399	Inf
NECAP2	1	0	0.147399	Inf
NIPAL2	1	0	0.147399	Inf
NIT1	1	0	0.147399	Inf
NKAIN2	1	0	0.147399	Inf
NOXO1	1	0	0.147399	Inf
NPIPB6	1	0	0.147399	Inf
NR2F6	1	0	0.147399	Inf
NUDT1	1	0	0.147399	Inf
NUDT22	1	0	0.147399	Inf
NUDT3	1	0	0.147399	Inf
NXPH1	1	0	0.147399	Inf
OAZ3	1	0	0.147399	Inf
OCLN	1	0	0.147399	Inf
OLA1	1	0	0.147399	Inf
OPALIN	1	0	0.147399	Inf
OR4E2	1	0	0.147399	Inf
OR4F15	1	0	0.147399	Inf
OR51H1P	1	0	0.147399	Inf
ORMDL1	1	0	0.147399	Inf
OTUB1	1	0	0.147399	Inf
P2RY8	1	0	0.147399	Inf
PALMD	1	0	0.147399	Inf
PATE2	1	0	0.147399	Inf
PBLD	1	0	0.147399	Inf
PDCD1LG2	1	0	0.147399	Inf
PDXK	1	0	0.147399	Inf
PEX26	1	0	0.147399	Inf
PFDN2	1	0	0.147399	Inf
PHF11	1	0	0.147399	Inf
PIGH	1	0	0.147399	Inf
PIGL	1	0	0.147399	Inf
PILRA	1	0	0.147399	Inf
PITPNB	1	0	0.147399	Inf
POP7	1	0	0.147399	Inf
PPAPDC1B	1	0	0.147399	Inf
PPIF	1	0	0.147399	Inf
PPIL2	1	0	0.147399	Inf
PPM1M	1	0	0.147399	Inf
PPP1R42	1	0	0.147399	Inf
PRAMEF10	1	0	0.147399	Inf
PRAMEF19	1	0	0.147399	Inf
PRKACA	1	0	0.147399	Inf
PRLH	1	0	0.147399	Inf
PRM2	1	0	0.147399	Inf
PRSS48	1	0	0.147399	Inf
PSMC2	1	0	0.147399	Inf
PSMD10	1	0	0.147399	Inf
PSRC1	1	0	0.147399	Inf
PTP4A1	1	0	0.147399	Inf
PTP4A2	1	0	0.147399	Inf
QPRT	1	0	0.147399	Inf
RAB43	1	0	0.147399	Inf
RAB5B	1	0	0.147399	Inf
RAB6A	1	0	0.147399	Inf
RBKS	1	0	0.147399	Inf
RBPMS2	1	0	0.147399	Inf
RDH5	1	0	0.147399	Inf
RFFL	1	0	0.147399	Inf
RGCC	1	0	0.147399	Inf
RGPD3	1	0	0.147399	Inf
RGPD4	1	0	0.147399	Inf
RHOA	1	0	0.147399	Inf
RMDN3	1	0	0.147399	Inf
RNASE8	1	0	0.147399	Inf
RNF144B	1	0	0.147399	Inf
RP11-159G9.5	1	0	0.147399	Inf
RP11-204N11.1	1	0	0.147399	Inf
RP11-520P18.5	1	0	0.147399	Inf
RPL24	1	0	0.147399	Inf
RPLP0	1	0	0.147399	Inf
RPP14	1	0	0.147399	Inf
RPS6	1	0	0.147399	Inf
RPS6KA5	1	0	0.147399	Inf
RPS8	1	0	0.147399	Inf
RRS1	1	0	0.147399	Inf
RTN4IP1	1	0	0.147399	Inf
SAR1A	1	0	0.147399	Inf
SCGB2A2	1	0	0.147399	Inf
SDR42E1	1	0	0.147399	Inf
SERPINA4	1	0	0.147399	Inf
SH3RF1	1	0	0.147399	Inf
SHQ1	1	0	0.147399	Inf
SIGLEC14	1	0	0.147399	Inf
SKAP2	1	0	0.147399	Inf
SLA2	1	0	0.147399	Inf
SLC18B1	1	0	0.147399	Inf
SLC25A11	1	0	0.147399	Inf
SLC25A14	1	0	0.147399	Inf
SLC25A32	1	0	0.147399	Inf
SLC25A33	1	0	0.147399	Inf
SMIM10	1	0	0.147399	Inf
SMIM12	1	0	0.147399	Inf
SMIM23	1	0	0.147399	Inf
SOX1	1	0	0.147399	Inf
SPARCL1	1	0	0.147399	Inf
SPATA19	1	0	0.147399	Inf
SPATA6L	1	0	0.147399	Inf
SPC25	1	0	0.147399	Inf
SPDYE4	1	0	0.147399	Inf
SPINK9	1	0	0.147399	Inf
SPOP	1	0	0.147399	Inf
SPRY3	1	0	0.147399	Inf
SPRYD4	1	0	0.147399	Inf
SPRYD7	1	0	0.147399	Inf
SRP9	1	0	0.147399	Inf
SSBP1	1	0	0.147399	Inf
SSPN	1	0	0.147399	Inf
SSUH2	1	0	0.147399	Inf
STARD5	1	0	0.147399	Inf
SUMO1	1	0	0.147399	Inf
SUMO2	1	0	0.147399	Inf
SYF2	1	0	0.147399	Inf
SYNGR2	1	0	0.147399	Inf
SYNPR	1	0	0.147399	Inf
TAAR5	1	0	0.147399	Inf
TACO1	1	0	0.147399	Inf
TCEANC	1	0	0.147399	Inf
TCEB3CL2	1	0	0.147399	Inf
TDP2	1	0	0.147399	Inf
TFB2M	1	0	0.147399	Inf
TIMM22	1	0	0.147399	Inf
TMEM109	1	0	0.147399	Inf
TMEM119	1	0	0.147399	Inf
TMEM14B	1	0	0.147399	Inf
TMEM209	1	0	0.147399	Inf
TOMM40	1	0	0.147399	Inf
TPM2	1	0	0.147399	Inf
TRAJ45	1	0	0.147399	Inf
TRAM2	1	0	0.147399	Inf
TRAPPC1	1	0	0.147399	Inf
TRAPPC2L	1	0	0.147399	Inf
TRAV10	1	0	0.147399	Inf
TRAV8-4	1	0	0.147399	Inf
TRBV2	1	0	0.147399	Inf
TRBV27	1	0	0.147399	Inf
TRBV29-1	1	0	0.147399	Inf
TRDC	1	0	0.147399	Inf
TRGV3	1	0	0.147399	Inf
TRIM26	1	0	0.147399	Inf
TRMT10B	1	0	0.147399	Inf
TSPAN12	1	0	0.147399	Inf
TTPA	1	0	0.147399	Inf
TUBA1B	1	0	0.147399	Inf
TUBD1	1	0	0.147399	Inf
TYW3	1	0	0.147399	Inf
UBE2H	1	0	0.147399	Inf
UBL5	1	0	0.147399	Inf
UFSP1	1	0	0.147399	Inf
UQCC1	1	0	0.147399	Inf
USP17L2	1	0	0.147399	Inf
VAPA	1	0	0.147399	Inf
VN1R1	1	0	0.147399	Inf
VPREB3	1	0	0.147399	Inf
VWA1	1	0	0.147399	Inf
WASH4P	1	0	0.147399	Inf
WBP11	1	0	0.147399	Inf
WDSUB1	1	0	0.147399	Inf
WFDC10B	1	0	0.147399	Inf
YIPF3	1	0	0.147399	Inf
YWHAZ	1	0	0.147399	Inf
ZDHHC15	1	0	0.147399	Inf
ZDHHC23	1	0	0.147399	Inf
ZDHHC24	1	0	0.147399	Inf
ZNF550	1	0	0.147399	Inf
ZNF571	1	0	0.147399	Inf
ZNF655	1	0	0.147399	Inf
ZNF69	1	0	0.147399	Inf
ZNF705G	1	0	0.147399	Inf
IGSF3	1	25	0.148154	0.216588
PTPRS	1	25	0.148154	0.216588
FLNA	0	17	0.14971	0
IGHV3-64	0	17	0.14971	0
KMT2A	0	17	0.14971	0
MAP3K4	0	17	0.14971	0
MYO10	0	17	0.14971	0
PRB4	0	17	0.14971	0
RGS12	0	17	0.14971	0
SZT2	0	17	0.14971	0
AAGAB	2	3	0.158917	3.94941
ABCB1	2	3	0.158917	3.94941
ABLIM1	2	3	0.158917	3.94941
ACADM	2	3	0.158917	3.94941
ACAP2	2	3	0.158917	3.94941
ACKR3	2	3	0.158917	3.94941
ACSM1	2	3	0.158917	3.94941
ADPRH	2	3	0.158917	3.94941
ADSL	2	3	0.158917	3.94941
AGPS	2	3	0.158917	3.94941
AHCY	2	3	0.158917	3.94941
AIMP2	2	3	0.158917	3.94941
ANKRD52	2	3	0.158917	3.94941
APAF1	2	3	0.158917	3.94941
APCDD1	2	3	0.158917	3.94941
APOL1	2	3	0.158917	3.94941
AQP5	2	3	0.158917	3.94941
B3GNT1	2	3	0.158917	3.94941
BCAN	2	3	0.158917	3.94941
BCL6	2	3	0.158917	3.94941
BCMO1	2	3	0.158917	3.94941
BCO2	2	3	0.158917	3.94941
BDNF	2	3	0.158917	3.94941
BMS1	2	3	0.158917	3.94941
BRIX1	2	3	0.158917	3.94941
BTBD6	2	3	0.158917	3.94941
C10orf118	2	3	0.158917	3.94941
C11orf16	2	3	0.158917	3.94941
C11orf35	2	3	0.158917	3.94941
C11orf85	2	3	0.158917	3.94941
C11orf87	2	3	0.158917	3.94941
C17orf80	2	3	0.158917	3.94941
C4BPA	2	3	0.158917	3.94941
C6orf10	2	3	0.158917	3.94941
CA9	2	3	0.158917	3.94941
CABS1	2	3	0.158917	3.94941
CCDC116	2	3	0.158917	3.94941
CCDC138	2	3	0.158917	3.94941
CCDC181	2	3	0.158917	3.94941
CCDC63	2	3	0.158917	3.94941
CCDC8	2	3	0.158917	3.94941
CD209	2	3	0.158917	3.94941
CDC5L	2	3	0.158917	3.94941
CDH24	2	3	0.158917	3.94941
CEP76	2	3	0.158917	3.94941
CLK3	2	3	0.158917	3.94941
CMTR1	2	3	0.158917	3.94941
CNGA1	2	3	0.158917	3.94941
CRISPLD1	2	3	0.158917	3.94941
CRTC2	2	3	0.158917	3.94941
CSAD	2	3	0.158917	3.94941
DBX2	2	3	0.158917	3.94941
DCAF8L2	2	3	0.158917	3.94941
DEPDC1B	2	3	0.158917	3.94941
DNAJB9	2	3	0.158917	3.94941
DNAJC2	2	3	0.158917	3.94941
DOK6	2	3	0.158917	3.94941
DPP8	2	3	0.158917	3.94941
EFCAB14	2	3	0.158917	3.94941
EFNB2	2	3	0.158917	3.94941
EPB41L4B	2	3	0.158917	3.94941
F13A1	2	3	0.158917	3.94941
FAM63A	2	3	0.158917	3.94941
FAM71D	2	3	0.158917	3.94941
FFAR3	2	3	0.158917	3.94941
FGFR4	2	3	0.158917	3.94941
FIG4	2	3	0.158917	3.94941
FLVCR2	2	3	0.158917	3.94941
FMO4	2	3	0.158917	3.94941
FRK	2	3	0.158917	3.94941
GABRB1	2	3	0.158917	3.94941
GJA4	2	3	0.158917	3.94941
GJB6	2	3	0.158917	3.94941
GKAP1	2	3	0.158917	3.94941
GLS	2	3	0.158917	3.94941
GLT6D1	2	3	0.158917	3.94941
GPR161	2	3	0.158917	3.94941
GPR174	2	3	0.158917	3.94941
GPR65	2	3	0.158917	3.94941
GRHL2	2	3	0.158917	3.94941
GTF2B	2	3	0.158917	3.94941
HERC4	2	3	0.158917	3.94941
HERPUD1	2	3	0.158917	3.94941
HIST1H1B	2	3	0.158917	3.94941
HORMAD2	2	3	0.158917	3.94941
HOXA1	2	3	0.158917	3.94941
HPS4	2	3	0.158917	3.94941
HSD11B1	2	3	0.158917	3.94941
HVCN1	2	3	0.158917	3.94941
IFIT1B	2	3	0.158917	3.94941
IFRD1	2	3	0.158917	3.94941
IFT81	2	3	0.158917	3.94941
IL12B	2	3	0.158917	3.94941
INHBA	2	3	0.158917	3.94941
IP6K1	2	3	0.158917	3.94941
IPO8	2	3	0.158917	3.94941
IQCD	2	3	0.158917	3.94941
ITGAE	2	3	0.158917	3.94941
JSRP1	2	3	0.158917	3.94941
KHDC1L	2	3	0.158917	3.94941
KIF3B	2	3	0.158917	3.94941
KLHL13	2	3	0.158917	3.94941
KRT25	2	3	0.158917	3.94941
KRTAP9-1	2	3	0.158917	3.94941
KTN1	2	3	0.158917	3.94941
KY	2	3	0.158917	3.94941
LARP6	2	3	0.158917	3.94941
LHFPL3	2	3	0.158917	3.94941
LIAS	2	3	0.158917	3.94941
LIG3	2	3	0.158917	3.94941
LRCH3	2	3	0.158917	3.94941
LRRC36	2	3	0.158917	3.94941
LRRC63	2	3	0.158917	3.94941
LRRD1	2	3	0.158917	3.94941
LZTFL1	2	3	0.158917	3.94941
MBD4	2	3	0.158917	3.94941
MCPH1	2	3	0.158917	3.94941
MERTK	2	3	0.158917	3.94941
MSRA	2	3	0.158917	3.94941
MTR	2	3	0.158917	3.94941
MTX3	2	3	0.158917	3.94941
MYB	2	3	0.158917	3.94941
MYBL1	2	3	0.158917	3.94941
NAPG	2	3	0.158917	3.94941
NCKAP1L	2	3	0.158917	3.94941
NEK4	2	3	0.158917	3.94941
NFKB2	2	3	0.158917	3.94941
NHLRC3	2	3	0.158917	3.94941
NLGN4Y	2	3	0.158917	3.94941
NMUR1	2	3	0.158917	3.94941
NPIPB15	2	3	0.158917	3.94941
NR2C1	2	3	0.158917	3.94941
OGFOD3	2	3	0.158917	3.94941
OPRM1	2	3	0.158917	3.94941
OR2AG2	2	3	0.158917	3.94941
OR2G6	2	3	0.158917	3.94941
OR4A15	2	3	0.158917	3.94941
OR4X1	2	3	0.158917	3.94941
OR51M1	2	3	0.158917	3.94941
OR51Q1	2	3	0.158917	3.94941
OR56B1	2	3	0.158917	3.94941
OR56B3P	2	3	0.158917	3.94941
OR5D18	2	3	0.158917	3.94941
OR6X1	2	3	0.158917	3.94941
PCDP1	2	3	0.158917	3.94941
PDE6B	2	3	0.158917	3.94941
PDK3	2	3	0.158917	3.94941
PGBD2	2	3	0.158917	3.94941
PGLYRP4	2	3	0.158917	3.94941
PGM2L1	2	3	0.158917	3.94941
PHEX	2	3	0.158917	3.94941
PPP1R3G	2	3	0.158917	3.94941
PRB2	2	3	0.158917	3.94941
PRPSAP1	2	3	0.158917	3.94941
PSG9	2	3	0.158917	3.94941
PTPRR	2	3	0.158917	3.94941
RAD17	2	3	0.158917	3.94941
RAPSN	2	3	0.158917	3.94941
RASGEF1C	2	3	0.158917	3.94941
RB1	2	3	0.158917	3.94941
RCSD1	2	3	0.158917	3.94941
RFX6	2	3	0.158917	3.94941
RPL10L	2	3	0.158917	3.94941
SACM1L	2	3	0.158917	3.94941
SCAF11	2	3	0.158917	3.94941
SERPINA12	2	3	0.158917	3.94941
SH3PXD2B	2	3	0.158917	3.94941
SKI	2	3	0.158917	3.94941
SLC25A3	2	3	0.158917	3.94941
SLC5A11	2	3	0.158917	3.94941
SMARCB1	2	3	0.158917	3.94941
SOHLH2	2	3	0.158917	3.94941
SPICE1	2	3	0.158917	3.94941
STIL	2	3	0.158917	3.94941
STIM1	2	3	0.158917	3.94941
STK32B	2	3	0.158917	3.94941
STX2	2	3	0.158917	3.94941
TAS2R14	2	3	0.158917	3.94941
TCF12	2	3	0.158917	3.94941
TF	2	3	0.158917	3.94941
TGM5	2	3	0.158917	3.94941
TLR1	2	3	0.158917	3.94941
TLR4	2	3	0.158917	3.94941
TMEM120B	2	3	0.158917	3.94941
TMEM145	2	3	0.158917	3.94941
TMPRSS11B	2	3	0.158917	3.94941
TMPRSS5	2	3	0.158917	3.94941
TNIP3	2	3	0.158917	3.94941
TRAV9-1	2	3	0.158917	3.94941
TRIB3	2	3	0.158917	3.94941
TRIM21	2	3	0.158917	3.94941
TRIM58	2	3	0.158917	3.94941
TRIM60	2	3	0.158917	3.94941
TRPC4AP	2	3	0.158917	3.94941
TRPM7	2	3	0.158917	3.94941
TTC8	2	3	0.158917	3.94941
TTL	2	3	0.158917	3.94941
USHBP1	2	3	0.158917	3.94941
VARS2	2	3	0.158917	3.94941
VASP	2	3	0.158917	3.94941
VAV1	2	3	0.158917	3.94941
VIPR2	2	3	0.158917	3.94941
VPS54	2	3	0.158917	3.94941
WDR72	2	3	0.158917	3.94941
XPC	2	3	0.158917	3.94941
ZBTB41	2	3	0.158917	3.94941
ZC3H12C	2	3	0.158917	3.94941
ZFP30	2	3	0.158917	3.94941
ZFX	2	3	0.158917	3.94941
ZFYVE19	2	3	0.158917	3.94941
ZNF25	2	3	0.158917	3.94941
ZNF3	2	3	0.158917	3.94941
ZNF304	2	3	0.158917	3.94941
ZNF334	2	3	0.158917	3.94941
ZNF471	2	3	0.158917	3.94941
ZNF615	2	3	0.158917	3.94941
ZNF727	2	3	0.158917	3.94941
ZNHIT6	2	3	0.158917	3.94941
ZSCAN5C	2	3	0.158917	3.94941
ZYG11B	2	3	0.158917	3.94941
COL5A3	5	13	0.160515	2.35033
EP300	5	13	0.160515	2.35033
PXDN	5	13	0.160515	2.35033
SMAD2	5	13	0.160515	2.35033
TCF20	5	13	0.160515	2.35033
LAMA3	7	22	0.166483	1.96953
NRXN1	7	22	0.166483	1.96953
AGAP1	3	7	0.170536	2.56205
ATP1A4	3	7	0.170536	2.56205
ATP8B1	3	7	0.170536	2.56205
BRCA1	3	7	0.170536	2.56205
CACHD1	3	7	0.170536	2.56205
CASS4	3	7	0.170536	2.56205
CLASRP	3	7	0.170536	2.56205
CNGA4	3	7	0.170536	2.56205
COL17A1	3	7	0.170536	2.56205
CTNNA1	3	7	0.170536	2.56205
EVC	3	7	0.170536	2.56205
FIGN	3	7	0.170536	2.56205
FLRT2	3	7	0.170536	2.56205
GCKR	3	7	0.170536	2.56205
GRAMD1B	3	7	0.170536	2.56205
JAK1	3	7	0.170536	2.56205
KAL1	3	7	0.170536	2.56205
KANK1	3	7	0.170536	2.56205
KIAA0368	3	7	0.170536	2.56205
KIF18A	3	7	0.170536	2.56205
MAP9	3	7	0.170536	2.56205
MAPK8IP3	3	7	0.170536	2.56205
MOV10L1	3	7	0.170536	2.56205
NCOA2	3	7	0.170536	2.56205
NOX3	3	7	0.170536	2.56205
NPAS4	3	7	0.170536	2.56205
NRDE2	3	7	0.170536	2.56205
NTRK3	3	7	0.170536	2.56205
OR10G9	3	7	0.170536	2.56205
OSBPL5	3	7	0.170536	2.56205
OSBPL6	3	7	0.170536	2.56205
PAPOLB	3	7	0.170536	2.56205
PCDHGA6	3	7	0.170536	2.56205
PDZD8	3	7	0.170536	2.56205
PIKFYVE	3	7	0.170536	2.56205
PITRM1	3	7	0.170536	2.56205
PKD2L2	3	7	0.170536	2.56205
PPP1R12C	3	7	0.170536	2.56205
PTCHD3	3	7	0.170536	2.56205
RFX7	3	7	0.170536	2.56205
SEMA3E	3	7	0.170536	2.56205
SLC1A6	3	7	0.170536	2.56205
SORBS1	3	7	0.170536	2.56205
SORCS3	3	7	0.170536	2.56205
TCEB3	3	7	0.170536	2.56205
TMF1	3	7	0.170536	2.56205
TMPRSS11A	3	7	0.170536	2.56205
TP73	3	7	0.170536	2.56205
UNC5C	3	7	0.170536	2.56205
WDR52	3	7	0.170536	2.56205
XIRP1	3	7	0.170536	2.56205
ZCCHC6	3	7	0.170536	2.56205
ZNF546	3	7	0.170536	2.56205
ZSCAN5B	3	7	0.170536	2.56205
CNTNAP2	5	14	0.174936	2.1755
MPDZ	5	14	0.174936	2.1755
MYT1L	5	14	0.174936	2.1755
UNC79	5	14	0.174936	2.1755
TENM2	7	24	0.190994	1.79277
LRRK2	5	15	0.192598	2.02391
MYO3A	5	15	0.192598	2.02391
PZP	5	15	0.192598	2.02391
PIK3CA	4	47	0.196972	0.449896
ABCB11	3	8	0.21098	2.23549
ADCY5	3	8	0.21098	2.23549
ATP1A1	3	8	0.21098	2.23549
ATP6V0A4	3	8	0.21098	2.23549
BCL11B	3	8	0.21098	2.23549
C16orf96	3	8	0.21098	2.23549
CCDC135	3	8	0.21098	2.23549
CNNM2	3	8	0.21098	2.23549
CNTNAP1	3	8	0.21098	2.23549
DDR2	3	8	0.21098	2.23549
ELMO1	3	8	0.21098	2.23549
ENAM	3	8	0.21098	2.23549
GABRB3	3	8	0.21098	2.23549
GOLGA4	3	8	0.21098	2.23549
HOXD3	3	8	0.21098	2.23549
KIAA0825	3	8	0.21098	2.23549
KIF4B	3	8	0.21098	2.23549
LARP1	3	8	0.21098	2.23549
LATS1	3	8	0.21098	2.23549
MAP4K2	3	8	0.21098	2.23549
MSH3	3	8	0.21098	2.23549
NCAM2	3	8	0.21098	2.23549
NELL1	3	8	0.21098	2.23549
NEUROD6	3	8	0.21098	2.23549
OGDH	3	8	0.21098	2.23549
PCBP1	3	8	0.21098	2.23549
PDHA2	3	8	0.21098	2.23549
PTPRH	3	8	0.21098	2.23549
RPGRIP1	3	8	0.21098	2.23549
SORBS2	3	8	0.21098	2.23549
SUPT5H	3	8	0.21098	2.23549
TRIM55	3	8	0.21098	2.23549
TTC6	3	8	0.21098	2.23549
WDR70	3	8	0.21098	2.23549
ZC3H3	3	8	0.21098	2.23549
ZCCHC11	3	8	0.21098	2.23549
ZMIZ2	3	8	0.21098	2.23549
BAI3	5	16	0.213125	1.89125
COL27A1	5	16	0.213125	1.89125
FAT1	5	16	0.213125	1.89125
LPHN3	5	16	0.213125	1.89125
MYH7	5	16	0.213125	1.89125
PCDH10	5	16	0.213125	1.89125
ABI1	2	4	0.216515	2.95642
ACTA1	2	4	0.216515	2.95642
ADAMTS6	2	4	0.216515	2.95642
ANHX	2	4	0.216515	2.95642
ASPG	2	4	0.216515	2.95642
ATP2A2	2	4	0.216515	2.95642
BBS2	2	4	0.216515	2.95642
C10orf129	2	4	0.216515	2.95642
C15orf27	2	4	0.216515	2.95642
C18orf8	2	4	0.216515	2.95642
C1QTNF2	2	4	0.216515	2.95642
C1orf168	2	4	0.216515	2.95642
C22orf43	2	4	0.216515	2.95642
CAPN11	2	4	0.216515	2.95642
CEP135	2	4	0.216515	2.95642
CHMP4B	2	4	0.216515	2.95642
COG5	2	4	0.216515	2.95642
CPQ	2	4	0.216515	2.95642
CRYBB1	2	4	0.216515	2.95642
DAPK2	2	4	0.216515	2.95642
DDX18	2	4	0.216515	2.95642
DGKA	2	4	0.216515	2.95642
DHPS	2	4	0.216515	2.95642
DIO2	2	4	0.216515	2.95642
DLK1	2	4	0.216515	2.95642
DMWD	2	4	0.216515	2.95642
DNAI2	2	4	0.216515	2.95642
DRD5	2	4	0.216515	2.95642
DRGX	2	4	0.216515	2.95642
DUSP10	2	4	0.216515	2.95642
DUSP6	2	4	0.216515	2.95642
DYRK1A	2	4	0.216515	2.95642
ECM2	2	4	0.216515	2.95642
EGR2	2	4	0.216515	2.95642
ELAVL1	2	4	0.216515	2.95642
EPB41	2	4	0.216515	2.95642
ERCC6L	2	4	0.216515	2.95642
EXOC6B	2	4	0.216515	2.95642
FAM155A	2	4	0.216515	2.95642
FAM217A	2	4	0.216515	2.95642
FAM217B	2	4	0.216515	2.95642
FAM71C	2	4	0.216515	2.95642
FRMD6	2	4	0.216515	2.95642
FRS2	2	4	0.216515	2.95642
GABRA3	2	4	0.216515	2.95642
GABRB2	2	4	0.216515	2.95642
GALNTL5	2	4	0.216515	2.95642
GALNTL6	2	4	0.216515	2.95642
GALR1	2	4	0.216515	2.95642
GCGR	2	4	0.216515	2.95642
GLDC	2	4	0.216515	2.95642
GPR132	2	4	0.216515	2.95642
GPR139	2	4	0.216515	2.95642
GRAMD1A	2	4	0.216515	2.95642
GSTA3	2	4	0.216515	2.95642
GYS1	2	4	0.216515	2.95642
HAND2	2	4	0.216515	2.95642
HDAC5	2	4	0.216515	2.95642
HMGCR	2	4	0.216515	2.95642
HNF1A	2	4	0.216515	2.95642
HPS1	2	4	0.216515	2.95642
HTR3D	2	4	0.216515	2.95642
IDH1	2	4	0.216515	2.95642
IFNLR1	2	4	0.216515	2.95642
IL12RB1	2	4	0.216515	2.95642
IL6R	2	4	0.216515	2.95642
ILK	2	4	0.216515	2.95642
INTS9	2	4	0.216515	2.95642
ISL1	2	4	0.216515	2.95642
ITGAX	2	4	0.216515	2.95642
KBTBD7	2	4	0.216515	2.95642
KDM4C	2	4	0.216515	2.95642
KHDRBS2	2	4	0.216515	2.95642
KIAA1279	2	4	0.216515	2.95642
KIAA1586	2	4	0.216515	2.95642
KIF3C	2	4	0.216515	2.95642
KIFAP3	2	4	0.216515	2.95642
KRT16	2	4	0.216515	2.95642
LEPREL1	2	4	0.216515	2.95642
LILRB5	2	4	0.216515	2.95642
LMOD2	2	4	0.216515	2.95642
LPAR5	2	4	0.216515	2.95642
LRRC6	2	4	0.216515	2.95642
LRSAM1	2	4	0.216515	2.95642
LTK	2	4	0.216515	2.95642
MAPT	2	4	0.216515	2.95642
MASP2	2	4	0.216515	2.95642
MBNL1	2	4	0.216515	2.95642
MCOLN3	2	4	0.216515	2.95642
MKL2	2	4	0.216515	2.95642
MNS1	2	4	0.216515	2.95642
MOGAT1	2	4	0.216515	2.95642
MOV10	2	4	0.216515	2.95642
MPHOSPH9	2	4	0.216515	2.95642
MRGPRF	2	4	0.216515	2.95642
MYOCD	2	4	0.216515	2.95642
NBR1	2	4	0.216515	2.95642
NEK8	2	4	0.216515	2.95642
NFE2L1	2	4	0.216515	2.95642
NOL10	2	4	0.216515	2.95642
NPR1	2	4	0.216515	2.95642
NT5DC1	2	4	0.216515	2.95642
NTRK2	2	4	0.216515	2.95642
NUP133	2	4	0.216515	2.95642
NUTM2F	2	4	0.216515	2.95642
OIT3	2	4	0.216515	2.95642
OR10P1	2	4	0.216515	2.95642
OR11G2	2	4	0.216515	2.95642
OR2C1	2	4	0.216515	2.95642
OR52N4	2	4	0.216515	2.95642
OR5B3	2	4	0.216515	2.95642
OR5H1	2	4	0.216515	2.95642
OR5R1	2	4	0.216515	2.95642
OR8B3	2	4	0.216515	2.95642
PDE8A	2	4	0.216515	2.95642
PHLDB2	2	4	0.216515	2.95642
PI15	2	4	0.216515	2.95642
PICALM	2	4	0.216515	2.95642
PKD1L2	2	4	0.216515	2.95642
PKP4	2	4	0.216515	2.95642
PLA2G4F	2	4	0.216515	2.95642
PLBD1	2	4	0.216515	2.95642
PNPLA1	2	4	0.216515	2.95642
POMGNT1	2	4	0.216515	2.95642
PP2D1	2	4	0.216515	2.95642
PPP4R4	2	4	0.216515	2.95642
PPP6C	2	4	0.216515	2.95642
PRAMEF4	2	4	0.216515	2.95642
PRPF39	2	4	0.216515	2.95642
RBL1	2	4	0.216515	2.95642
RBMXL1	2	4	0.216515	2.95642
RHOBTB1	2	4	0.216515	2.95642
RNF113B	2	4	0.216515	2.95642
RNF180	2	4	0.216515	2.95642
RPP30	2	4	0.216515	2.95642
SCLT1	2	4	0.216515	2.95642
SH3D19	2	4	0.216515	2.95642
SIX1	2	4	0.216515	2.95642
SLC12A9	2	4	0.216515	2.95642
SLC20A2	2	4	0.216515	2.95642
SLC26A8	2	4	0.216515	2.95642
SLC44A3	2	4	0.216515	2.95642
SLC6A15	2	4	0.216515	2.95642
SLCO1B1	2	4	0.216515	2.95642
SLFN12	2	4	0.216515	2.95642
SMAD9	2	4	0.216515	2.95642
STAC	2	4	0.216515	2.95642
STAMBPL1	2	4	0.216515	2.95642
SWAP70	2	4	0.216515	2.95642
TAS1R1	2	4	0.216515	2.95642
TDRKH	2	4	0.216515	2.95642
TLR8	2	4	0.216515	2.95642
TMC2	2	4	0.216515	2.95642
TMCO3	2	4	0.216515	2.95642
TMEM57	2	4	0.216515	2.95642
TMPRSS11D	2	4	0.216515	2.95642
TNP2	2	4	0.216515	2.95642
TRIB2	2	4	0.216515	2.95642
TRIP6	2	4	0.216515	2.95642
UBA2	2	4	0.216515	2.95642
UNKL	2	4	0.216515	2.95642
USP44	2	4	0.216515	2.95642
USPL1	2	4	0.216515	2.95642
WIPF1	2	4	0.216515	2.95642
XRCC1	2	4	0.216515	2.95642
ZBTB21	2	4	0.216515	2.95642
ZCCHC4	2	4	0.216515	2.95642
ZNF148	2	4	0.216515	2.95642
ZNF157	2	4	0.216515	2.95642
ZNF300	2	4	0.216515	2.95642
ZNF527	2	4	0.216515	2.95642
SPTA1	8	29	0.22098	1.70346
ANKRD11	1	21	0.221803	0.261608
TMEM132C	1	21	0.221803	0.261608
TSC2	1	21	0.221803	0.261608
UNC13C	1	21	0.221803	0.261608
DSPP	1	22	0.222498	0.24882
SVEP1	1	22	0.222498	0.24882
APC2	0	12	0.226584	0
ATP7A	0	12	0.226584	0
CDK5RAP2	0	12	0.226584	0
CDRT1	0	12	0.226584	0
COL4A5	0	12	0.226584	0
CRIPAK	0	12	0.226584	0
CTC1	0	12	0.226584	0
CWC22	0	12	0.226584	0
DUSP27	0	12	0.226584	0
EHMT1	0	12	0.226584	0
FBXW10	0	12	0.226584	0
GAS7	0	12	0.226584	0
GPR179	0	12	0.226584	0
IGHV5-51	0	12	0.226584	0
ITGA10	0	12	0.226584	0
KCNG2	0	12	0.226584	0
KCNH6	0	12	0.226584	0
LRRN2	0	12	0.226584	0
MINK1	0	12	0.226584	0
MYH14	0	12	0.226584	0
NIN	0	12	0.226584	0
PANK4	0	12	0.226584	0
PCDH18	0	12	0.226584	0
PCDHA12	0	12	0.226584	0
PCDHB15	0	12	0.226584	0
PCDHB5	0	12	0.226584	0
PCDHGA3	0	12	0.226584	0
PLEKHG4B	0	12	0.226584	0
RBP3	0	12	0.226584	0
RFX2	0	12	0.226584	0
SLIT3	0	12	0.226584	0
SMG6	0	12	0.226584	0
SYNPO	0	12	0.226584	0
TAS2R46	0	12	0.226584	0
TSHZ1	0	12	0.226584	0
TSKS	0	12	0.226584	0
UBXN11	0	12	0.226584	0
WDR27	0	12	0.226584	0
WWC1	0	12	0.226584	0
ACACA	0	13	0.229146	0
ACAN	0	13	0.229146	0
AKAP13	0	13	0.229146	0
ATR	0	13	0.229146	0
C3	0	13	0.229146	0
CCDC144NL	0	13	0.229146	0
CUX1	0	13	0.229146	0
ERBB2	0	13	0.229146	0
FAM120B	0	13	0.229146	0
FMNL3	0	13	0.229146	0
FZD10	0	13	0.229146	0
IQSEC3	0	13	0.229146	0
KDM2B	0	13	0.229146	0
KIF13B	0	13	0.229146	0
LRFN2	0	13	0.229146	0
MAN2B1	0	13	0.229146	0
MUC20	0	13	0.229146	0
NBPF10	0	13	0.229146	0
OAS3	0	13	0.229146	0
OLFML2B	0	13	0.229146	0
PAPLN	0	13	0.229146	0
PCDHA11	0	13	0.229146	0
PCDHB13	0	13	0.229146	0
PCDHB7	0	13	0.229146	0
PRPF6	0	13	0.229146	0
RP11-1055B8.7	0	13	0.229146	0
SAMD9L	0	13	0.229146	0
SCRIB	0	13	0.229146	0
SLITRK6	0	13	0.229146	0
TECPR2	0	13	0.229146	0
TMPRSS6	0	13	0.229146	0
TRBV7-3	0	13	0.229146	0
TTC21A	0	13	0.229146	0
WDR96	0	13	0.229146	0
ZNF208	0	13	0.229146	0
PDZD2	6	19	0.234546	1.93244
AQP7	0	14	0.237816	0
ASTN1	0	14	0.237816	0
CEP152	0	14	0.237816	0
CEP170	0	14	0.237816	0
CEP89	0	14	0.237816	0
CPSF1	0	14	0.237816	0
DENND3	0	14	0.237816	0
GLYR1	0	14	0.237816	0
KIAA1161	0	14	0.237816	0
KIAA1683	0	14	0.237816	0
KIR2DL3	0	14	0.237816	0
LPHN2	0	14	0.237816	0
MYOM2	0	14	0.237816	0
MYT1	0	14	0.237816	0
NUP210	0	14	0.237816	0
PCDHA10	0	14	0.237816	0
PCDHA3	0	14	0.237816	0
PHRF1	0	14	0.237816	0
PLXNB2	0	14	0.237816	0
POM121L12	0	14	0.237816	0
SHANK2	0	14	0.237816	0
SIRPA	0	14	0.237816	0
TPTE	0	14	0.237816	0
USP24	0	14	0.237816	0
ZNF497	0	14	0.237816	0
ZNF865	0	14	0.237816	0
CTNNB1	6	20	0.245364	1.82944
KIF26B	6	20	0.245364	1.82944
COL4A3	4	11	0.251789	2.19097
KDM5A	4	11	0.251789	2.19097
KIF21B	4	11	0.251789	2.19097
MECOM	4	11	0.251789	2.19097
MGA	4	11	0.251789	2.19097
OCA2	4	11	0.251789	2.19097
PLXND1	4	11	0.251789	2.19097
PREX1	4	11	0.251789	2.19097
PRX	4	11	0.251789	2.19097
SOX9	4	11	0.251789	2.19097
TBCD	4	11	0.251789	2.19097
ZNF331	4	11	0.251789	2.19097
ZNF729	4	11	0.251789	2.19097
ADAMTS17	4	12	0.27029	2.00215
CDH9	4	12	0.27029	2.00215
COL3A1	4	12	0.27029	2.00215
NEO1	4	12	0.27029	2.00215
PCDHGA2	4	12	0.27029	2.00215
PRDM9	4	12	0.27029	2.00215
SLFN11	4	12	0.27029	2.00215
ZNF407	4	12	0.27029	2.00215
ZNF541	4	12	0.27029	2.00215
AANAT	1	1	0.273436	5.832
ABCG5	1	1	0.273436	5.832
ABHD12	1	1	0.273436	5.832
ABHD3	1	1	0.273436	5.832
ABHD8	1	1	0.273436	5.832
AC016251.1	1	1	0.273436	5.832
AC136604.1	1	1	0.273436	5.832
ACAD8	1	1	0.273436	5.832
ACAD9	1	1	0.273436	5.832
ACADS	1	1	0.273436	5.832
ACOT8	1	1	0.273436	5.832
ACP2	1	1	0.273436	5.832
ACSBG1	1	1	0.273436	5.832
ACTA2	1	1	0.273436	5.832
ADHFE1	1	1	0.273436	5.832
ADRM1	1	1	0.273436	5.832
AGK	1	1	0.273436	5.832
AGPAT1	1	1	0.273436	5.832
AL391421.1	1	1	0.273436	5.832
AL590708.2	1	1	0.273436	5.832
AMN	1	1	0.273436	5.832
ANG	1	1	0.273436	5.832
ANKRD29	1	1	0.273436	5.832
ANKRD49	1	1	0.273436	5.832
AP1AR	1	1	0.273436	5.832
APLN	1	1	0.273436	5.832
APOA4	1	1	0.273436	5.832
APOBEC3B	1	1	0.273436	5.832
APOL2	1	1	0.273436	5.832
APOL4	1	1	0.273436	5.832
APTX	1	1	0.273436	5.832
ASAH2	1	1	0.273436	5.832
ASB14	1	1	0.273436	5.832
ASCL3	1	1	0.273436	5.832
ASGR1	1	1	0.273436	5.832
ASMTL	1	1	0.273436	5.832
ATAT1	1	1	0.273436	5.832
ATF1	1	1	0.273436	5.832
ATF2	1	1	0.273436	5.832
ATF6B	1	1	0.273436	5.832
ATG13	1	1	0.273436	5.832
ATP5EP2	1	1	0.273436	5.832
ATP6V0E2	1	1	0.273436	5.832
ATPAF1	1	1	0.273436	5.832
AURKAIP1	1	1	0.273436	5.832
B3GALT2	1	1	0.273436	5.832
B3GALT4	1	1	0.273436	5.832
B4GALT1	1	1	0.273436	5.832
BAG5	1	1	0.273436	5.832
BATF3	1	1	0.273436	5.832
BCDIN3D	1	1	0.273436	5.832
BCL2L1	1	1	0.273436	5.832
BHLHB9	1	1	0.273436	5.832
BLOC1S2	1	1	0.273436	5.832
BPIFA1	1	1	0.273436	5.832
BPIFA3	1	1	0.273436	5.832
BPNT1	1	1	0.273436	5.832
BSDC1	1	1	0.273436	5.832
C10orf128	1	1	0.273436	5.832
C12orf54	1	1	0.273436	5.832
C14orf180	1	1	0.273436	5.832
C15orf40	1	1	0.273436	5.832
C15orf65	1	1	0.273436	5.832
C16orf47	1	1	0.273436	5.832
C16orf78	1	1	0.273436	5.832
C17orf103	1	1	0.273436	5.832
C19orf38	1	1	0.273436	5.832
C19orf77	1	1	0.273436	5.832
C1GALT1	1	1	0.273436	5.832
C1QB	1	1	0.273436	5.832
C1orf137	1	1	0.273436	5.832
C1orf194	1	1	0.273436	5.832
C1orf220	1	1	0.273436	5.832
C1orf95	1	1	0.273436	5.832
C21orf128	1	1	0.273436	5.832
C2orf49	1	1	0.273436	5.832
C3orf83	1	1	0.273436	5.832
C4A	1	1	0.273436	5.832
C5orf22	1	1	0.273436	5.832
C5orf34	1	1	0.273436	5.832
C5orf48	1	1	0.273436	5.832
C5orf58	1	1	0.273436	5.832
C6orf136	1	1	0.273436	5.832
C7orf43	1	1	0.273436	5.832
C7orf66	1	1	0.273436	5.832
C9orf135	1	1	0.273436	5.832
C9orf170	1	1	0.273436	5.832
C9orf57	1	1	0.273436	5.832
CA4	1	1	0.273436	5.832
CA7	1	1	0.273436	5.832
CA8	1	1	0.273436	5.832
CABLES2	1	1	0.273436	5.832
CABYR	1	1	0.273436	5.832
CACNG2	1	1	0.273436	5.832
CACNG6	1	1	0.273436	5.832
CARD6	1	1	0.273436	5.832
CASP10	1	1	0.273436	5.832
CASP4	1	1	0.273436	5.832
CAT	1	1	0.273436	5.832
CCDC109B	1	1	0.273436	5.832
CCDC115	1	1	0.273436	5.832
CCDC169-SOHLH2	1	1	0.273436	5.832
CCDC65	1	1	0.273436	5.832
CCL28	1	1	0.273436	5.832
CCNB1	1	1	0.273436	5.832
CCND2	1	1	0.273436	5.832
CD3G	1	1	0.273436	5.832
CD55	1	1	0.273436	5.832
CD70	1	1	0.273436	5.832
CD79B	1	1	0.273436	5.832
CDC42	1	1	0.273436	5.832
CDC42EP3	1	1	0.273436	5.832
CDKN1A	1	1	0.273436	5.832
CDRT15L2	1	1	0.273436	5.832
CENPN	1	1	0.273436	5.832
CERS4	1	1	0.273436	5.832
CFD	1	1	0.273436	5.832
CFP	1	1	0.273436	5.832
CHCHD2	1	1	0.273436	5.832
CHEK1	1	1	0.273436	5.832
CHKA	1	1	0.273436	5.832
CHMP4C	1	1	0.273436	5.832
CHST9	1	1	0.273436	5.832
CISH	1	1	0.273436	5.832
CLEC12A	1	1	0.273436	5.832
CLEC2L	1	1	0.273436	5.832
CLIC4	1	1	0.273436	5.832
CLN8	1	1	0.273436	5.832
CLPP	1	1	0.273436	5.832
CLPSL1	1	1	0.273436	5.832
CLTA	1	1	0.273436	5.832
CLTB	1	1	0.273436	5.832
CNOT2	1	1	0.273436	5.832
COG3	1	1	0.273436	5.832
COLGALT1	1	1	0.273436	5.832
COX7B2	1	1	0.273436	5.832
CPSF7	1	1	0.273436	5.832
CRISP1	1	1	0.273436	5.832
CRYBA2	1	1	0.273436	5.832
CRYGS	1	1	0.273436	5.832
CRYZL1	1	1	0.273436	5.832
CSHL1	1	1	0.273436	5.832
CSNK2B-LY6G5B-1181	1	1	0.273436	5.832
CST9L	1	1	0.273436	5.832
CSTA	1	1	0.273436	5.832
CTB-167G5.5	1	1	0.273436	5.832
CTNNBL1	1	1	0.273436	5.832
CUL4B	1	1	0.273436	5.832
CYTL1	1	1	0.273436	5.832
DCTN4	1	1	0.273436	5.832
DCUN1D5	1	1	0.273436	5.832
DDX1	1	1	0.273436	5.832
DEC1	1	1	0.273436	5.832
DEFB126	1	1	0.273436	5.832
DEFB127	1	1	0.273436	5.832
DESI2	1	1	0.273436	5.832
DHDDS	1	1	0.273436	5.832
DIABLO	1	1	0.273436	5.832
DIRAS2	1	1	0.273436	5.832
DNAJB14	1	1	0.273436	5.832
DPH6	1	1	0.273436	5.832
DPP4	1	1	0.273436	5.832
DPRX	1	1	0.273436	5.832
DRD2	1	1	0.273436	5.832
DSCR3	1	1	0.273436	5.832
DTD1	1	1	0.273436	5.832
DTD2	1	1	0.273436	5.832
DTX3L	1	1	0.273436	5.832
DUSP9	1	1	0.273436	5.832
DYDC1	1	1	0.273436	5.832
EDARADD	1	1	0.273436	5.832
EDF1	1	1	0.273436	5.832
EEF1E1	1	1	0.273436	5.832
EFHD1	1	1	0.273436	5.832
EIF3E	1	1	0.273436	5.832
EIF4E	1	1	0.273436	5.832
ELMOD3	1	1	0.273436	5.832
EMC9	1	1	0.273436	5.832
ERGIC2	1	1	0.273436	5.832
ERI1	1	1	0.273436	5.832
ERLEC1	1	1	0.273436	5.832
[truncated: 15,485 more rows]
