# Supplementary material for: Patterns of Somatic Variants in Colorectal Adenoma and Carcinoma Tissue and Matched Plasma Samples from the Hungarian Oncogenome Program
Source: Cancers (Basel). 2023 Jan 31;15(3):907. doi: 10.3390/cancers15030907 (PMC9913259; doi:10.3390/cancers15030907)
Supplement: Supplementary file 1 [file cancers-15-00907-s001.zip › Table S3.xls]

## Sheet: Sheet1
														Tumor exome			Plasma exome					Panel sequencing
Patient	Plasma exome (Qiagen) target	Panel_target	Hugo_Symbol	Chrom.	Start	End	Variant_Classification	Variant_Type	Reference_Allele	Tumor_Seq_Allele2	HGVSc	HGVSp_Short	oncogenic (OncoKB)	t_depth	t_alt_count	frequency	t_depth (plasma exome)	t_alt_count (plasma exome)	frequency (plasma exome)	among plasma exome filtered variants?	found by plasma exome seq?	coverage in panel seq	alt allele count in panel seq	frequency in panel seq	among panel seq filtered/ unfiltered variants?	found by panel seq?
P4	in_target	in_target	KRAS	12	25398251	25398251	Missense_M	SNP	A	C	c.68T>G	p.L23R		297	8	2.6936	nd	nd	nd	no	not found	nd	nd	nd	no	not found
P4	in_target	in_target	KRAS	12	25398285	25398285	Missense_M	SNP	C	A	c.34G>T	p.G12C	Oncogenic	286	126	44.0559	nd	nd	nd	no	not found	nd	nd	nd	no	not found
P43	in_target	in_target	KRAS	12	25398284	25398284	Missense_M	SNP	C	T	c.35G>A	p.G12D	Oncogenic	201	31	15.4229	222	77	34.6847	yes	found	1568	676	43.1122	filtered	found
P43	in_target	in_target	TP53	17	7577548	7577548	Missense_M	SNP	C	T	c.733G>A	p.G245S	Oncogenic	197	21	10.6599	179	34	18.9944	yes	found	1625	325	20	filtered	found
P47	in_target	in_target	TP53	17	7577121	7577121	Missense_M	SNP	G	A	c.817C>T	p.R273C	Likely Oncogenic	207	87	42.029	150	86	57.3333	yes	found	2044	1405	68.7378	filtered	found
P48	The P48 patient did not have any tumor somatic variants in the regions targeted by panel sequencing
P52	in_target	in_target	PIK3CA	3	178936082	178936082	Missense_M	SNP	G	A	c.1624G>A	p.E542K	Oncogenic	44	19	43.1818	nd	nd	nd	no	not found	1705	2	0.117302	unfiltered	not found
P52	in_target	in_target	APC	5	112175639	112175639	Nonsense_M	SNP	C	T	c.4348C>T	p.R1450*	Likely Oncogenic	44	16	36.3636	nd	nd	nd	no	not found	1765	5	0.283286	filtered	found
P52	in_target	in_target	KRAS	12	25398281	25398281	Missense_M	SNP	C	T	c.38G>A	p.G13D	Oncogenic	106	24	22.6415	nd	nd	nd	no	not found	nd	nd	nd	no	not found
P52	in_target	in_target	TP53	17	7578268	7578268	Missense_M	SNP	A	T	c.581T>A	p.L194H	Likely Oncogenic	248	80	32.2581	nd	nd	nd	no	not found	1187	4	0.336984	filtered	found
P57	in_target	in_target	APC	5	112175639	112175639	Nonsense_M	SNP	C	T	c.4348C>T	p.R1450*	Likely Oncogenic	35	11	31.4286	nd	nd	nd	no	not found	2069	41	1.98163	filtered	found
P57	in_target	in_target	TP53	17	7577094	7577094	Missense_M	SNP	G	A	c.844C>T	p.R282W	Likely Oncogenic	271	159	58.6716	nd	nd	nd	no	not found	2785	58	2.08259	filtered	found
P59	in_target	in_target	BRAF	7	140453136	140453136	Missense_M	SNP	A	T	c.1799T>A	p.V600E	Oncogenic	105	10	9.52381	nd	nd	nd	no	not found	1433	1	0.0697837	unfiltered	not found
P59	in_target	in_target	ERBB2	17	37864723	37864723	Silent	SNP	T	C	c.375T>C	p.N125=		154	13	8.44156	nd	nd	nd	no	not found	nd	nd	nd	no	not found
P67	in_target	in_target	TP53	17	7576897	7576897	Nonsense_M	SNP	G	A	c.949C>T	p.Q317*	Likely Oncogenic	147	37	25.1701	nd	nd	nd	no	not found	914	1	0.109409	unfiltered	not found
P68	in_target	in_target	TP53	17	7578403	7578403	Missense_M	SNP	C	A	c.527G>T	p.C176F	Likely Oncogenic	75	44	58.6667	172	68	39.5349	yes	found	1454	839	57.7029	filtered	found
P69	in_target	in_target	CTNNB1	3	41266137	41266137	Missense_M	SNP	C	T	c.134C>T	p.S45F	Likely Oncogenic	252	51	20.2381	nd	nd	nd	no	not found	1577	4	0.253646	filtered	found
P69	in_target	in_target	TP53	17	7577535	7577535	Missense_M	SNP	C	G	c.746G>C	p.R249T	Likely Oncogenic	152	17	11.1842	nd	nd	nd	no	not found	1849	3	0.16225	filtered	found
P70	in_target	in_target	APC	5	112173917	112173917	Nonsense_M	SNP	C	T	c.2626C>T	p.R876*	Likely Oncogenic	171	17	9.94152	nd	nd	nd	no	not found	2452	4	0.163132	unfiltered	not found
P70	in_target	in_target	TP53	17	7577120	7577120	Missense_M	SNP	C	T	c.818G>A	p.R273H	Oncogenic	319	52	16.3009	nd	nd	nd	no	not found	2172	6	0.276243	filtered	found
P73	in_target	in_target	BRAF	7	140453136	140453136	Missense_M	SNP	A	T	c.1799T>A	p.V600E	Oncogenic	151	49	32.4503	nd	nd	nd	no	not found	1645	134	8.1459	filtered	found
Frequency was calculated as (altenative allele count / depth) *100
